# Supplementary material for: Evolution of plant RNA polymerase IV/V genes: evidence of subneofunctionalization of duplicated NRPD2/NRPE2-like paralogs in Viola (Violaceae)
Source: BMC Evol Biol. 2010 Feb 16;10:45. doi: 10.1186/1471-2148-10-45 (PMC2834690; doi:10.1186/1471-2148-10-45)
Supplement: Additional file 1 — Violaceae matrix. This file represents the NRPD2/E2 alignment from 8 Violaceae taxa aligned to exon sequences of a non-Violaceae outgroup. [file 1471-2148-10-45-S1.TXT]

>[1-40 exon5; 281-553 exon6; 940-1390 exon7; 1391-1502_coded_indels: A=0, C=1]
---
>Euphorbia_esula
CGACGAGGGAAAGAATTATGCTGCAGTGTGTCTGAGACAG--------------------
------------------------------------------------------------
------------------------------------------------------------
------------------------------------------------------------
----------------------------------------GTCCGGTCTCCATGTCTCGG
AGACAAATTCTCTAGCATGCATGGGCAAAAGGGTGTTCTAGGGTATCTGGAGTCTCAAGA
GAACTTCCCTTTCACAAGACAAGGAATAGTTCCGGACATTGTTATAAATCCACATGCATT
CCCCTCTCGTCAAACTCCCGGACAACTCTTGGAGGCTGCTTTAGGGAAGGGAATTGCTCT
TGGTGGCTCAATGAAAGGTGCTACTCCTTTCTCCACATTATCCGTTGAAGCAATCACGGA
TCAGCTTCACAGG-----------------------------------------------
------------------------------------------------------------
------------------------------------------------------------
------------------------------------------------------------
------------------------------------------------------------
------------------------------------------------------------
---------------------------------------GCCGGTTTCCAGAGATGGGGA
AGCGAGAGGGTTTACAACGGTCGAACCGGTGAGATGGTCAAGTCTCTCATATTTATGGGG
CCCACATTCTACCAGCGGTTAATCCACATGGCAGAGGACAAAGTGAAGTTCCGGAACACG
GGCCCGGTTCACCCGCTAACCCGACAACCCGTTGCAGACCGAAAGCGGTTTGGTGGGATC
AAGTTCGGGGAGATGGAACGGGACTGCCTCATAGCTCACGGGGCAGCTGCTAATTTGCAT
GAGCGCCTTTTTACTCTTAGTGACTCCTCACAGATGCATGTTTGCCAGAACTGCCAG-AA
TGTTGCCAATGTAATACAAAGGGCATTGCCCGGAGGCCGGAAGGTTAGGGGTCCC--TAT
TGTAGGTTCTGTGAGTCTGCTGATGATATTGTTAAGATTGAG--GTGCCTTATGGGGCGA
AGCTATTGTG--------------------------------------------------
--------------------------------------------------------AACA
CC
>A_Manihot_esculenta
------------------------------------------------------------
------------------------------------------------------------
------------------------------------------------------------
------------------------------------------------------------
------------------------------------------------------------
------------------------------------------------------------
------------------------------------------------------------
------------------------------------------------------------
-----------------ATGCCACCNNNTTCTCCACACTCTCAGTTGAAGCAATCACAAA
CCAGCTACACAGA-----------------------------------------------
------------------------------------------------------------
------------------------------------------------------------
------------------------------------------------------------
------------------------------------------------------------
------------------------------------------------------------
---------------------------------------GCTGGATTTTCAAGATGGGGA
AATGAGAAAGTTTGTGATGGTCGAACCGGTGAAATGGTTCATTCTCTCATATTTATGGGT
CCAACTTTCTATCAGCGGTTGATCCACATGGCTGAAGACAAGGTAAAGTTCCGTAACACT
GGGCCTGTTCACCCACTTACTAGACAGCCAGTTGCAGACCGTAAACGTTTTGGTGGTATC
AAGTTTGGTGAGATGGAGAGGGACTGTCTTATAGCTCATGGTGCATCTGGTAATCTGCAT
GAGCGCCTTTTCACTCTCAGTGATTCTTCACAGATGCATGTTTGCCAGAGTTGCAAA-AA
TGTAGCAAACGTGATTCAACGGGGAGTGCGTGGTGGCCACAAGATTAGGGGTCCC--TAC
TGCAGAATCTGTGAGTCTGCTGATGACATAGTAAAGGTGAAT--GTACCTTACGGAGCTA
AGTTATTGTA--------------------------------------------------
--------------------------------------------------------AACA
CC
>A_Populus_trichocarpa
TGATGAGGGAAAGAATTTTGCTGTGGTGTCTTTGAGACAG--------------------
------------------------------------------------------------
------------------------------------------------------------
------------------------------------------------------------
----------------------------------------GTTCGATCTCCTTGTCTTGG
AGACAAGTTCTCAAGCATGCATGGGCAAAAGGGTGTTCTGGGCTTCTTGGAGTCTCAGGA
GAACTTCCCTTTCACAATTCAAGGAGTTGTTCCTGATATTGTTATAAACCCACATGCATT
TCCGTCACGACAAACTCCTGGTCAACTATTAGAGGCTGCTTTAGGAAAGGGAATTGCCTG
TGGTGGCTCAAAGAGATATGCTACCCCTTTCTCCACTCTCTCGGTTGATGACATCATAGA
CCAGCTTCACAGG-----------------------------------------------
------------------------------------------------------------
------------------------------------------------------------
------------------------------------------------------------
------------------------------------------------------------
------------------------------------------------------------
---------------------------------------GCTAAATTTTCAAGATGGGGA
AATGAAAGAGTCTACAATGGTCGAACTGGTGAAATGGTTCGTTCTCTCATATTTATGGGA
CCAACATTCTATCAGCGGCTGGTCCACATGGCTGAAGACAAAGTAAAATTTCGCAACACG
GGACCAGTACACCCACTTACAAGACAGCCAGTTGCAGACCGTAAGCGTTTTGGTGGTATC
AAGTTCGGTGAGATGGAGCGTGACTGCCTCATAGCTCATGGTGCGTCTGCAAACCTGCAT
GAACGCCTTTTTACTCTCAGTGACTCCTCTGAAATGCATATCTGCCAGAAATGCAAA-AA
TGTGGCCAACGTGATCCAACGGGGTGTGCCTGGTGGCCGCAAGATTAGGGGTCCC--TAT
TGCCGGGTTTGTGAGTCTGTTGATGACCTTGTTAAGGTTAGT--GTACCTTATGGGGCGA
AGTTGTTGTG--------------------------------------------------
--------------------------------------------------------AACA
CC
>B_Populus_trichocarpa
------------------------------------------------------------
------------------------------------------------------------
------------------------------------------------------------
------------------------------------------------------------
------------------------------------------------------------
------------------------------------------------------------
GAACTTCCCTTTCnCAATTCAAGGAATTGTTCCTGATATTGTAATAAATCCACATGCATT
TCCTTCACGACAAATACCTGGTCAATTATTAGAGGCTGCTTTGGGAAAGGGAATTGCCTG
TGGTGGCTCGAAGAGATGCGCTACTCCTGTCTTCACTCTCTCTGTTGATGACATCGTAGA
CCAGCTTCACAGG-----------------------------------------------
------------------------------------------------------------
------------------------------------------------------------
------------------------------------------------------------
------------------------------------------------------------
------------------------------------------------------------
-----------------------------------CAGGGCTAAATTTTCGAGATGGGGG
AATGAAAGAGTCTACAATGGTCGAACCAGTGAAATGGTATGCTCTCTTGTATTTGTGGGA
CCAATATTCTATCAGCGGTTGATCGACATGGCTGAAGACAAAGTTAAATTTCTCAACACT
GGACCAGTGCAACCACTTACAAGTCATCCAGTTGCAG---------GTTTTGGTGGTATT
AAGTTCGGTGAGATAGAGCGTGACTGCCTTATAGCTCATGGTGCATCTGCAAACCTGCAC
GAGTGCCTCTTCACTTTCAGCGACTCCTCTGAAATGCATATCTGCCAGAAATGCAAAAAA
TGTGGCCAACGTGATCCAACTGGCAGTGCCCGGTGACCGCAAGGATAGGGGTCCC--TAC
TGCCAGGTTTGTGAGTCTGTTGATGACTTTCTCAAGTTCCGTTAGTACCTTATGGGGCAA
AGTGGTGCCA--------------------------------------------------
--------------------------------------------------------ACAA
CA
>Rinorea_ilicifolia
TGACGAGGGAAAGAACTTTGCTGTGGTTTCTTTGAGACAGGTAACTT--GGCTAAAATAT
TTCACTTGT-ACGATA----CAGACAATCACACCAGCATAATG--------TGTGCATGT
ATACC-----------------------CATTGATTTG---TGCATTCACTCATTGACAT
GGAGAGGA-CATGTAATGTGTGAT---AGGTCA--------TTGCATT-TTGAAATCATG
TTACCTGTTCT--CTTTACATTCCTGGCTTGCTGCTGCAGGTTCGTTCTCCGTGTCTTGG
GGACAAGTTCTCAAGCATGCATGGACAAAAAGGGGTCCTAGGCTTTTTGGAGTCGCAGGA
GAATTTCCCTTTCACAATTCAGGGAATTGTTCCTGACATTGTTATAAACCCTCATGCATT
TCCTTCACGACAGACTCCCGGTCAACTCCTAGGGGCTGCCTTAGGGAAGGGGATTGCCTC
CGGTGGGTTAATGAGATATGCCACCCCTTTCTCCACTCTCAGTGTTGAGACCATCACAGA
CCAGCTGCACAGGTGACAATTCCACTCACTGAT-TTGGTTYTGCTCACTGCTATTGCAC-
-CATTT-ATAAATT-TTGATGCATACTTTCATTGGATTT------GCATTTTATCTGAGC
TCCTTTGAATTAGCAAA-GAAAATGTCAA--TTCCATCCTCTTCTGGGTCCTTTATTATA
TTGGACTGAACA--------GCAATTCATTGCCGGATTGCATGGTATT-GTC-ATT-CTG
AGTTTACACCGTCATGAATTGTTTCC--ATGCTCAAGCTCTGGATTTTCTTCTTGCA--T
T---TTCCTTTCCT------TTTGGCTCTTGTTTTTATTTTCTTT--AAGTGATTACTAG
--AATGATTAGTAATTCTGTT-AATATAC--ATGCTAGGGCTGGATTTTCAAGATGGGGA
AATGAGAGAGTTTACAATGGTCGAACGGGTGAAATGGTTCGCTCTCTCATATTTATGGGC
CCAACATTCTACCAGCGGCTGATACACATGGCTGAAGACAAGGTaAAgTTCCGCAACACT
GGGCCAGTGCACCCGCTCACCAGACAGCCaGTTGCAGATCGAAAGCGTTTTGGAGGTATC
AAGTTTGGTGaAATGGAgCGTGACTGTCTCATAGCTCATGGTGCATCTGCAAACTTGCAC
GAGCGCCTCTTTACCCTCAGTGACTCGTCCGAAATGCATATTTGcCAGAAATGCATG-CA
TGCGGCAAATGTGATTCAGCGAGCAGTACCTGGTGGGCGCAAGATTAGGGGTCcC--TAT
TGTCGGGTTTGTGAGACTGcTGATGACATTGTCAAGGTTAGC--ATACCTTATGGGGCCA
AGTTGTTGTGACACAAAACAAAAAAC-AAAC-------CAAAACACACAC-AAAACAAAC
ACACAAA-CACAAAACAAAAAC--AAACCCACAAAACCCAAAACCAAAACAAC-AAAACA
CC
>A_Viola_biflora
TGATGAAGGAAAGAATTTTGTTGTGGTTTCTCTGAGACAGGTAGATT--TTGAAAAATAC
TTCACTTGTGAA-------------------TTATATCTATAGCTGCTA--TCTG-AC--
-ATAAATGTTATGAA----A--TAT---TACTCATTTGACATATATTCACACACA-----
---------------------------GGATTA--------TCGCTTT-TTACA------
--TCCTGTTGTTCAGCTACGTTTCTGAATTTCTGCTTCAGGTTCGTTCTCCATGTCTTGG
AGACAAGTTCTCGAGCATGCATGGGCAAAAGGGTGTCCTAGGTTTTTTGGAGTCTCAAGA
GAATTTCCCTTTTACAATTCAGGGAATTGTTCCTGACGTCGTTATAAATCCTCATGCCTT
TCCTTCACGACAGACTCCTGGTCAACTTCTTGAGGCTGCCTTAGGGAAGGGGATCGCTGC
TGGTGGGTCAATGAAATATGCCACCCCTTTCTCCACTCCCAGTGTTGAGACCATCACAGA
GCAGCTGCACAGGTGAGAATTCCAC---------------------ACGAGTATTKCAC-
-CGCAT-GTTAATT-TTGGTGTATAGGTCTTTTAGATTTTATGTTTTATTTTATTCCAGT
TGCCTTGGAATAA-----GAAA-TGTTGT--TGTCATCTTCATCCTGGTCTTTTACCC--
------------------------------------------------------------
------------------------------------------------------------
--------------------TTTGA---------------------------------AG
--AATCATTGA-CATT-TGCTTAACTTAC--ATGATAGGGCTGGATTTTCAAGATGGGGA
AATGAGAGAGTTTACAATGGTCGAACTGGTGAAATGGTTCGCTCTCTTATATTCATGGGT
CCAACATTCTACCAGCGGCTGGTACACATGGCTGAAGACAAGGTAAAATTCCGCAACACT
GGGCCTGTGCACCCGCTCACCAGACAGCCAGTTGCAGACAGAAAGCGTTTTGGAGGTATC
AAGTTCGGTGAGATGGAGCGCGACTGCCTCATAGCACACGGTGCATCTGCAAACCTGCAC
GAGCGCCTCTTCACTCTGAGCGACTCATCTGAAATGCACATCTGCCAGAAATGCAGT-CA
TCCGGCAAACGTGATTCAGCGACCAGTGGCTGGTGGCCGCAAGATAAGGGGTCCT--TAC
TGTCGCGTTTGTGAGACAGTGGATGACATTGTCAAAGTCAGC--GTACCGTACGGGGCCA
AGCTCTTGTGACAAAAC--A--AAAACCC-AAAC-CC-AAA---ACACCAAAAAC-A--C
ACACAAAAAC-AACACAAC-------------A--A----C---CACCAAAAC-AAAACA
CC
>A_Viola_congesta
TGATGAAGGAAAGAATTTTGTTGTGGTTCGGCTGAGACAGGTAGGTT--TGAAAAAAAAA
ATCACTTGCGAA-------------------TTATATCCACAGCTGCTA--TCTGCACGG
-CACAATGT-GTGAATCT-A--TATG--TGTTGTCTTG---TGCATGCACTCGTC--CAT
---------------------------AGATTATTAGATTATTGCTTTTTTGGA------
--TCCTGTTGTTCAGTTTCATTTCTGACATTCTGCTGCAGGTTCGTTCTCCATCTCTTGG
AGACAAGTTCTCGAGCATGCATGGTCAAAAGGGTGTCCTAGGCTTTTTGGAGTCTCAAGA
GAATTTCCCTTTTACAATTCAGGGAATTGTTCCTGATGTCGTTATAAATCCTCATGCCTT
TCCTTCACGACAGACTCCTGCTCAGCTCCTTGAGGCTGCTTTGGGGAAGGGGATCGCTGC
TGGTGGGTTGATGAGACATGCCACCCCTTTCTCCACTCCCAGTGTCGAGACCATCACTGA
GCAGCTGCACAGGTGACAATTCCTCTCACTGATCAACATTCCG--TACTAGTATTGCAT-
-CGTGT-GTTAAGT-TTGGTACATAGATCTATTTGATTT-ATATCTTATTTTATTTGAGC
TGCCTTAGAATTA-----TAAA-TGTCAT--TTTCATTTTCATCCTGGTCTTTTACCC--
------------------------------------------------------------
------------------------------------------------------------
--------------------GTCAGTTCTTGTTTTCGTTTGCTTTTTAAATGATTACTGG
AAAATCATTGA-AATTTTGTGTAACTTAC--AC-ATAGGGCTGGATTTTCAAGATGGGGA
AATGAGAGAGTTTACAATGGTCGAACTGGGGAAATGGTTCGATCTCTGATATTCATGGGT
CCAACATTCTACCAGCGGCTGGTTCACATGGCTGAAGACAAGGTGAAATTCCGCAACACT
GGGCCAGTGCACCCCCTCACCAGACAGCCAGTAGCAGACAGAAAGCGTTTCGGAGGTATC
AAGTTCGGAGAGATGGAGCGTGACTGCCTCATAGCCCACGGAGCATCTGCAAACCTGCAC
GAGCGCCTCTTCACCCTGAGCGACTCGTCTGAAATGTACATTTGCCAGAAATGCAGT-CA
TCCAGCGAATGTGATTCAGCGGCCAGTGGCTGGTGGACGCAAGATAAGGGGTCCC--TAC
TGTCGCGTTTGTGATACTGTTGATGACATTGTCAAAGTCAGC--GTACCGTATGGAGCCA
AGCTGTTGTGACAAAAC--A--AAAACAACACAACCACCAAC--AAAACAAAAAAAA-CC
ACACAAACAC-AACACAAC-------------A--A---AAAAAAACAAAAAC-CAAACA
CC
>A_Allexis_batangae
TGATGASGGGAAGAATTTTGCTGTTGTTTCTCTGAGGCAGGTAGGGT--GGAAAAAATAT
TTCACTTTTGAACATA----CAGACATTCATTTGTATGTATAGTTGCTA--TGTGCATGG
GCACAACGC-ACGTATCTTA--TATG--CATTGACTTG---TGCATGCACTCTTT--CAT
GTA------------------------GGATTA--------TTGCATT-TTAAT------
--ACCTATTCTTCATTTACATTCCTGACTTGCTGCTGCAGGTTTGTTTTCCATGTCTTGG
AGACAAGTTCTCGAGCATGCAAGGACAAAAGGGTGTCCTAGGCTTTTTGGAG-CTCAAGA
GAATTTCCCTTTCACAATTCAGGGAATTGTTCCTGATGTTGTAATAAATCCTCATGCATG
TCCTTCACGACAGACTGCTGGTCAACTCCTTGAGGCTACCTTAGGGAAGGGGATTTCTGC
TGGTGGGTTAATGAGACATGCCACCCCTTTCTCCACTCCCAGTGTTGAGACCATCACAGA
GCAGCTGCGCAGGTGACAATTCCACTCAGTGAT-AGGATTCTGCACACTACTATTGCCC-
-CATAT-ATTAAT--TTGA----------------------------CTTTTATTTGAGT
TGCTTTAGAATAA-----GAAA-TGTCAT--AGCCATCTTCATCTGTGTTATTTACCATA
TTGGACTGAAA----------TAGTTCATTGACAGATGGC-----ATT-GTCCATTTCTG
AGTTTATGCTCTCATAACTTGCCTGC--ATGCTCAAGCTCTAGATTTTGTTCTTGCA--G
T---TGCCCTTCCC------TTTGGTTCTTGTTTTTATTTTCTTC--AAATGATTACTAG
--AATGATTCA-CATTTTGTTTAACATAC--ATGATAGGGCTGGATTTTCAAGATGGGGA
AATGAGAGAGTTTACAATGGTTGAACTGGTGAAATGGTTCACTTTCTCATATTTATGGGT
CCAACATTCTACCAGCGGCTGATACACATGGCTGAAGACAAGGTAAAATTCCGCAACACA
GGGCCAGTGCACCTGCTGACCAGACAGCCAG-TGCAGACTGAAAGCGTTTTGGAGGTATC
AAGTTTGGTGAGATGGAGCGTGACTGCCTCATAGCTCATGGTGCATCTGCAAACCTGCAC
GAGCGCCTCTTCACTCTCAGTGACTCGTCTGAAATGCATATTTGTCAGAAATGCATG-CA
TGTGGCTAACGTGATTCAGTGACCGGTGGCTGGTGGCCTCAAGATAAGGAGTCCCCCTAT
TGTCAGGTTTGTGAGACTGTCGATGACATTGTCAAAATTTGT--GTACCATACGGGGCCA
AGTTGTTGTGACAAAAAACAAAAAAACAAAACAAACACCAAC--ACACCAACAAACAAAC
ACC-AAC--C-AACACAAAAC---ACACAAACAAAACCCAAAACCACAAAAAC-AACACA
AC
>B_Viola_congesta
TGATGAGGGGAAGAATTTTGCTGTGGTTTCTTTGAGACAGGTAGGTT--GGCTAAAATAT
TTAACTTGTGAACATA----AATACC-TCACTTATGAGTGTAGTTGTTAAATGTGCGTCG
ACACAATGC-ATGCATCT-A--TATT--CATTGATTTT---TGCATGCA--CTTT--CAT
GTGGATGAACATGCAAGGTGGACT---AGATTT--------TTGCA---TTCATCTTATG
TTACCTGTCCTTAAGTTACATTCCTTACTTCCTGCTGCAGGTTCGTGCTCCGTGTCTTGG
AGACAAGTTCTCGAGTATGCATGGACAAAAGGGTGTCCTAGGCTTTTTGGACTCTCAAGA
GAATTTCCCCTTCACGATTCAGGGAATTGTTCCTGATATTGTTATAAATCCGCATGCATT
TCCTTCACGACAGACTCCTGGTCAACTCCTTGAGGCTGCCTTAGGGAAGGGGATTGCTGC
TGGTGGGTTGGAAAGACATGCCACCCCTTTctccACTCCGAGTGTTGATAGCATCACAAG
TCAGCTGCACAGGTGACAGTTCCACTGACTGAT-AGTATTCTGCACTCTACTATTGCAC-
-CATATTACTGATT-TTAGTTCATTGTCTTTTTAGATTT------ACATTTTATTTGTGT
TGCTTTGAAATAAGAAA-GA---TCTGC---------------------CA-ATGTCATA
TTGGAATGAAAAACCCAGCTACAGTTTATTGACATATTGCATTG----------------
-----------------TTTATCACC--ATACTCAGGCTCTCGATTTTGTTCTTGGATAT
A---TGTCTTTCCC------TTTGGTTCTTGTTTTTGTTTCCTTT--AAATGATCACTAG
--AAAAAATCTTAATACTGT--AATTTTT--ATGATAGGGCTGGATTTTCAAGATGGGGA
AATGAGAGAGTCTACAATGGTCGAACTGGTGAAATGGTTCGCTCTCTCATATTTATGGGT
CCAACATTCTACCAGAGGCTGATACACATGGCTGAAGACAAGGTCAAATTCCGTAACACA
GGACCAGTGCACCCGCTAACCAGACAACCAGTTGCAGACCGAAAGCGTTTTGGAGGTGTC
AAGTTCGGTGAGATGGAGCGTGACTGCCTCATAGCTCATGGTGCAGCTACAAACCTTCAC
GAGCGTCTCTTTACTCTAAGTGACTCGTCCGAGATGCACATTTGCCAGCAATGCAAG-CA
TGCGGCTAATGTGATTCAGCGACCAGTAGCTGGTGGGCGCAGAATTAGAGGTCCT--TAC
TGTCGATCTTGCGAGACTGCTGATGACATTGTCAAAGTTAAT--GTACCTTACGGGGCCA
AATTGCTGTGACAAAAAACAACAAAAAAAAACAACCACCACCAAACC-AAAAAAACAAAC
AAACAAA-CACAC-C--CAAAAAAAAC----CAAAAACCAAAACCAAAC-AAC-AAAACA
CC
>B_Viola_biflora
TGATGAGGGAAAGAATTTTGCTGTGGTTTCTTTGAGACAGGTAGGTT--GGCTAAAATAT
TTCACTTATGA--------------------------GTGTAGTTGCTAAATGTGCATGG
ACACAATGC-ATGTATCT-ACATATGTTCAGTGATTTT---TGCATGCA--CTTT--CAT
GTGGATGAACATGCAAGGTGGACT---ACACTA--------TTGCA---TTCATCATACA
TTACCTGTCCTT-AGTCACATTCCTATCTTCCCGCTGCAGGTTCGTTCTCCATCTCTTGG
AGACAAGTTCTCGAGTATGCATGGACAAAAGGGTGTCCTAGGCTTTTTGGATTCCCAAGA
GAATTTCCCTTTCACAATTCAGGGAATTGTTCCTGATATTGTTATAAATCCTCATGCATT
TCCTTCGCGACAGACTCCTGGTCAACTCCTTGAGGCTGCCTTAGGGAAGGGGATTGCTGC
TGGTGGGTCAGAAAGAAATGCCACCCCTTTCTCCACTCCCAGCGTTGATAGCATCACAAA
CCAGCTGCACAGGTGACAGTTCCACTGACTGAT-ATGATTCTGCACTCTACTATTGCAC-
-CATAT-ATTGATTCTTAGTGCATTGTCTCTTTGGATTT------ACAATTTATTTGAGT
TACTTCAAAATAAGAAAA-----TCTGCTATTGCCATCTTCATCTGGGTCACATGTCATA
TTGGAATGAACAACCC---TGCAG------------------------------------
----------------CTTTATCTCCATATACTTAGGCTCTAGATTTTGTTCTTGCA--T
A---TGCCTTTCCCTTTCCTTTTGGATCTTGTTTTTGTTTCCTTT--AAATGATTACTAG
--AAGGATTCA-AATTCTGTCAAATATCT--ATGATAGGGCTGGATTTTCAAGATGGGGA
AGTGAGAGAGTCTACGATGGTCGAATTGGTGAAATGGTTCGCTCTCTCATATTTATGGGA
CCAACATTCTACCAGAGGCTGATACACATGGCTGAAGACAAGGTAAAATTCCGCAACACA
GGGCCGGTGCACCCACTCACCAGACAGCCGGTTGCAGACCGAAAGCGTTTCGGAGGTATC
AAGTTTGGTGAGATGGAGCGTGACTGCCTCATAGCTCACGGTGCAGCTGCAAACCTTCAC
GAGCGTCTCTTTACGCTAAGTGACTCGTCCGAGATGCACGTTTGCCAGCAATGCATG-CA
TGCAGCAAATGTGATTCAGCGGCCAGTAGCTGGTGGGCG---GATTAGAGGTCCT--TAC
TGTCGAGCCTGCGAGACTGCTGACGAGATTGTCAAAGTTAAT--GTACCGTACGGGGCCA
AGCTGTTGTCACAAAC--------AAAAAAACAACAAACACCAAACC-AACAAAACAAAC
ACAAAAA-CAAC--AAAAAAAAACC-A----AAAAACCAAAAACCACAAAAAC-AAAACC
CC
>B_Allexis_batangae
TGATGACGGGAAGAATTTTGCTGTGGTTTCTCTGAGGCAGGTAGGTT--GGCTAAAATAT
TTCACTTGTGAACAT-----AAGACATTCACTTATGTGGGAAGTTGCTA--TGTGCATGG
GCACAATGC-ATGCATCT-A--TATG--CATTGATTTG---TGCATGCATTGTGA--CAT
GGAGATGAACATGTAAGGTGGGAT---AG-TTA--------TTGCGTT-TTAGTATCATG
TTACGTGTCCTTTAGTTACATTCCTGTCTTTCTGCTGCAGGTTCGTTCTCCATGTCTTGG
AGACAAGTTCTCgAGCATGCATGGACAAAAGGGTGTCCTAgGCTTTTTGGAGTCTCAAGA
GAATTTCCCTTTCACAATTCAGGGAATTGTTCCTGACATTGTTATAAATCCTCATGCATT
TCCTTCACGACAGACTCCTGGTCAACTCCTTGAGGCTGCCTTAGGGAAGGGGATTGCTGC
TGGTGGGTTAATGAGGCATGCCACCCCTTTCTCTACTCTCAGTGTCGAGACCATCACAGA
CCAGCTGCACAGGTGACAGTTCCACTGACTGAT-AGGATTCTGCTCTCTACTATTGCAC-
-CATAC-ATTGAT--TTATTGTATTGTTTTTTGGGATTT------GCATTTTATTTGAGT
TGCTTTAGAATAAGAAAAGAAA-TGTCAT--GGCCATCTTCACCTGGGTCACTTGTCATG
TTGGTTTGAACAACCCAGCTGCAGTTCATTGACATATTACACTGTATT-GTCCATT-CTG
AGTTTAGGCCACCATGATTAATATCC--ATACACAGGCTCTAGATTT--TTCATGCA--C
T---GGCCTTTCCC------TTTGATTCTTGTTTTTGTTTTCTTT--CAATGATTACTAG
--AATGATTCA-TTTTCTATT-AAC-TAC--ATGATAGGGCTGGATTT------------
------------------------------------------------------------
------------------------------------------------------------
------------------------------------------------------------
------------------------------------------------------------
------------------------------------------------------------
------------------------------------------------------------
------------------------------------------------------------
----------ACAAAAAC-AAAAAAACAAAACAACCACCAACAACCACAAAAAAACAAAC
ACC-AAA-CAAAACACAAAAAAAAAAACACACAACACCCAAAACCACAACACC-AA----
--
>Hybanthus_enneaspermus
TGATGAGGGGAAGAATTTTGCTGTAGTCTCTCTTAGACAGGTAAGG--------------
------------------------------------------------------------
------------------------------------------------------------
---------------------------AGCTCC--------TTGCATG-TTGATATCATC
ATACTTGTACTTCTGTTACATTCTTGACTTGCTGCTGCAGGTTCGTTCCCCATGCCTTGG
AGACAAGTTTTCTAGCATGCATGGACAGAAGGGTGTCCTAGGCTTTCTGGAGTCCCAGGA
GAATTTCCCTTTCACAATTCAGGGAATTGTTCCAGACATTGTTATAAATCCTCATGCATT
CCCTTCACGACAGACTCCTGGTCAACTCCTTGAGGCTGCTTTAGGGAAGGGGATTGCTGC
TGGTGGGTTaATGAAACATGCCACCCCATTCTCCACGCTCAGCATTGAGACCATCACAGA
CCAGCTGCACAGGTGACACTTC--------------------------------------
------------------------------------------------------------
------------------------------------------------------------
------------------------------------------------------------
-----------------------------------AGCTCTATATTTTGTTCTTGCA--T
TGTGTGTCCTTCCT------TTTATTTCTTGTTTTTGTTTTCATT--CTTTTATTGTTAG
--AATAA-------TACTGTTAAATATGC--ATGATAGGGCTGGATTTTCAAGATGGGGA
AATGAGAGAGTATACAATGGTCGAACTGGTGAAATGGTTCGCTCTCTCATATTTATGGGT
CCAACTTTCTATCAACGGCTGGTACATATGGCTGAAGACAAAGTAAAATTCCGCAACACT
GGGCCTGTGCATCCGCTCACCAGACAGCCAGTTGCAGACAGAAAACGTTTTGGAGGGATC
AAGTTTGGTGAGATGGAGCGTGACTGCCTCATAGCTCATGGTGCATCTGCGAACCTGCAC
GAACGCCTCTTTACACTCAGCGACTCATCCCAGATGCATATTTGTCAGAAATGCATG-CA
TGCAGCTAATGTGATTGAGCGACCAGTAGCCGGTGGCCGCAATATTAGGGGTCCT--TAT
TGTCGGAATTGTGAGACTGCTGACAACATCGTCAAAGTTAGT--GTACCTTATGGGGCCA
AGTTGTTGTGA---------------------------------ACACAAAAAC------
------------------AA------------AAAACACAAAACCC-AAAAAC-AAAACA
CC
>Anchietea_parvifolia
TGATGAGGGGAAGAATTTTTCTGTGGTTTCTCTTAGACAGGT---------------TAG
TTCACTTGTGAACATAT------------------GTGTTT-GTTGCTA--TGTACACAG
GCAAAATGT-GTGCATCT-A--TAAG--CATTCACTTT---TTCATGC------------
-------------TAAGATGGGAT-----ATGA--------TTACATT-TTCATATAATC
TTCCCTGTTCTTTCATTATATTCCCAACTTGCTGCTGCAGGTTCGTACTCCATGTCTTGG
AGACAAGTTCTCAAGCATGCATGGACAGAAGGGCGTCCTAGGCTTTCTGGAGTCTCAAGA
GAATTTGCCTTTCACAATTCAGGGAATTGTTCCTGACATCGTTATAAACCCTCATGCATT
TCCTTCACGACAGACTCCTGGTCAACTCCTTGAGGCTGCTTTAGGGAAGGGGATTGCCGC
TGGTGGGTTCATGAGACACGCCACTCCTTTCTCCACTCTCAGTGTTGAGACTATCACAGA
CCAGCTGCACAGGTGACTGTTCCACTCATCGAT-AGGATTCTG-TCAGTACTATTGCGC-
-CAT---TGTACTTT-----ACATGGTTTCTTTGGATTT------GCATTTTATTTCAGT
TGCTTTAGTATGAGGAAAAAAA-TGTCAT--TGCCATTTCCATCTGGTTCATTTATCRTA
TTGGACTGAA--------------------------------------------------
------------------------------------GCTCTAGTTTTGGTTCTTGCA--T
TGTTTGTCTTTCCC------TTTAG---TTGTTTTTCTTT-CATT--AAATGATTACTAG
--AATGAGTTG-TGTTCTGTTAAA--TGCA-ATGATAGGGCTGGATTTTCAAGAT-----
------------------------------------------------------------
------------------------------------------------------------
------------------------------------------------------------
------------------------------------------------------------
------------------------------------------------------------
------------------------------------------------------------
------------------------------------------------------------
----------C--AAAAAAC--A-CACAAAACAACCACCC----ACACAAAAAAACACAC
C-AAC-A-CAAAACACAAAC------------AAAACACCAACCCACAAAC-ACAA----
--
>Corynostylis_arborea
TGATGAGGGGAAGAATTTTGCTGTGGTTTCCCTAAGACAGGTAAGCTTTTGCTAAAGTAG
TTCACTTGTG--CGTA----CAGACCTTCATTT--GTGTTTGGTTGCTG--TGTACATGG
ACAAAATGT-GTGCATCT-A--TAAG--CATTCATTTG---TGCATGCACTGAGT--CAC
ATGGA------------------------ATCA--------TTGCATT-TTGATATCATC
TTACCTGTTCTTCCATTACATTCCCAACTTGTTGCTTCAGGTTCGTACTCCGTGTCTTGG
AGACAAGTTCTCAAGCATGCATGGACAGAAGGGTGTCCTAGGTTTTCTGGAGTCTCAAGA
GAATTTCCCTTTCACAATTCAGGGAATTGTTCCCGATATAGTTATAAACCCTCATGCATT
TCCTTCACGACAGACTCCTGGTCAACTCCTTGAGGCTGCTTTAGGGAAGGGGATTGCTGC
TGGTGGGTTAATGAGACATGCCACCCCTTTCTCCACTCTCAGCGTTGAGACTATCACAGA
CCAGCTGCATAGGTGATGGTTCCACTCATTGAT-AGGTTTCTGCACCGTAGTATTGCGCA
CCATAT-ATTAATTTT----ACATGGTTTCTTTGGATTT------GCATTTTATTTGAGT
TGCTTTAGTATAGCAAAAGAAA-TATCAT--TACC-TTTCCATCTGGTTCATTTATCATA
TTGGATTGAATAATGCAGCTAGAGTTGGTTGACAGATCAAATGGTATTTGTCCATT-CTG
AGTTTATGCACTCATGACTTATCTCT--ACACTCAAGCTCTACAT-GTGTTCTT------
-------------------------------TTTTTGTTTTCATC--AAAAGATTACTAG
--AATGACTTG-CGTTCCGTTAAA--TGCACATG-TAGGGCTGGATTTTCAAGATGGGGA
AATGAGAGGGTTTACAATGGTCGAACTGGTGAAATGGTTCGCTCTTTGATATTTATGGGT
CCAACATTCTACCAGCGGCTTATACACATGGCTGAAGACAAGGTAAAATTCCGCAACACT
GGGCCTGTGCACCCGCTCACCAGACAGCCAGTTGCAGACCGAAAGCGTTTTGGAGGTATT
AAGTTTGGTGAGATGGAGCGTGACTGCCTCATAGCTCATGGTGCTTCTGCAAATTTGCAT
GAGCGCCTCTTTACGCTCAGTGACTCGTCTGAAATGCATATCTGTCAGAAATGCATG-CA
TGCAGCTAATGTGATTCAGCGACCAGTAGCTGGTGGGCGCAAGATTAGGGGCCCC--TAT
TGTCGGGCTTGCGAGACTGCTGATGACATCGTCAAAGTGAGT--GTACCTTATGGGGCCA
AGTTGTTGTGAAAACAAACAAAACAACAAAACAACCACCAACA-ACACAAAAAAACAAAA
ACAAACA-CAAAACACCAAAAAAAAAAAACACACAC----AAACCACAAAC-AAACAACA
CC
>Cubelium_concolor
TGATGAGGGGAAGAATTTTGCTGTAGTaTCTCTGAGACAGGTAGGTC--AGC-AAGATAT
TTTACTCATGAACATATATGTAGAA--TCAT------GTTTAGTTGTTA--TGTACATGA
GCACAATGC-CA-CGTCT-A--TATG--CATTTATTTC---TTGATGTACTTACT--GTT
ATG------CAGATAAGGTGTGAT---AAATAA--------TTGCATT-TTAAGTACACG
TTACCTGCTCTTCATTGACAGTCCTGACTTCCTGCTGCAGGTTCGCTCTCCATGTCTTGG
AGACAAGTTCTCCAGTATGCATGGACAGAAGGGTGTCCTAGGATTTTTGGAGTCTCAGGA
GAACTTCCATTTCACAATTCAGGGAATTGTTCCTGACATTGTTATAAACCCTCATGCATT
TCCTTCTCGACAGACACCTGGTCAACTCCTTGAGGCTGCCTTAGGAAAGGGGATTGCTGC
TGGTGGGTTAATGAGACATGCCACTCCTTTCTCCACTCTCTGTGTTGAAACTATCACAGA
CCAGCTACACAGGTGAGG----CACTCATTAGT-GAGATTC-------------------
---------------------------------------------ACATTTTATTTGAGT
TGCTTCAGAATGAGGAA-TAAG-TATCCT--TGCCTTTTTCATCTGGTTTATTCATCTTG
TTAGTCTGAACTACT-AGCTACAGTCTATTGGCAGATTGCATTGCATT-ATCCATT-CTG
AGTTTATGCCCT-ATGACTCATTTGC--AT------------------------------
------------------------TTTCTTGTTTTTATT--CTTT--CAACAATTAGTGG
--ATTGATCCA-CTTTATGTTTAA--TGTATGTGATAGGGCTGGATTTTCAAGATGGGGA
AACGAGAGAGTTTACAATGGCCGGACTGGTGAAATGGTTAGGTCTCTTATATTTATGGGT
CCAACTTTCTACCAGAGGCTGATACACATGGCCGAAGACAAGGTGAAATTCCGCAACACT
GGGCCTGTGCACCCGCTCACCAGACAGCCAGTTGCAGACAGAAAGCGATTCGGAGGTATC
AAGTTTGGTGAGATGGAGCGCGACTGTCTCATAGCTCATGGTGCATCTGCGAACCTGCAT
GAGCGCCTCTTTACTCTCAGTGATTCGTCGGAAATGCACATCTGCCAGAAATGCAAG-CA
TGCAGCTAACGTGATTCAGCGACCAGTAGCTGGTGGATGCAAGATCAGGGGCCCC--TAT
TGTCGATTTTGCGAGACTGTTGACGACATCATCAAAGTGAAT--GTACCTTATGGTGCTA
AGTTGTTGTGACCAAAAAAAC-C-AACAAAACCACCACCAACC-ACACAAAACAACC---
------A--ACAACACAAAAAACAAAACACCCC--A---AAC-CCACAAAC-AAAAAACA
CC
