# Supplementary material for: Evolution of plant RNA polymerase IV/V genes: evidence of subneofunctionalization of duplicated NRPD2/NRPE2-like paralogs in Viola (Violaceae)
Source: BMC Evol Biol. 2010 Feb 16;10:45. doi: 10.1186/1471-2148-10-45 (PMC2834690; doi:10.1186/1471-2148-10-45)
Supplement: Additional file 2 — Viola matrix. This file represents the alignment of NRPD2/E2 copies from 18 Viola taxa aligned to Allexis batangae as outgroup. [file 1471-2148-10-45-S2.TXT]

>[1-178 exon5; 635-991 exon6; 1430-1944 exon7; 1945-2173 coded_indels: A=0, C=1]
---
>A_ALLEXIS_BATANGAE
------------------------------------------------------------
------------------------------------------------------------
----------------AATGATGASGGGAAGAATTTTGCTGTTGTTTCTCTGAGGCAGGT
AGGGT-GGAAAAAATATTTCACTTTTGAACATACAGACATTCAT--TTGTAT-GTATA-G
TTGCTA--TGTG------------------------------------------------
------------------------------------------------------------
------------------------CATGGGCACAACGCACGTATCT---TATATGCATTG
ACTTGTGCATGCACTCTTTCAT-GT-------------------ACTACT----------
------------------------------------------------TTTGCCATTTTA
TTT-----------TATTTTTGGATTATT--------GCATTTTAA--------TACCTA
TTCTTCATTTACATTCCTGACTTG-CTGCTGCAGGTTTGTTTTCCATGTCTTGGAGACAA
GTTCTCGAGCATGCAAGGACAAAAGGGTGTCCTAGGCTTTTTGGAG-CTC-------AAG
AGAATTTCCCTTTCACAATTCAGG--------------GAATT-----------------
--------------------GTTCCTGAT----------------GTTGTAATAAATCCT
CATGCATGTCCTTCACGACAGACTGCTGGTCAACTCCTTGAGGCTACCTTAGGGAAGGGG
ATTTCTGCTGGTGGGT--------TAATGAGACATGCC-ACCCC-TTTCTCCACTCCCAG
TGTTGAGACCATCACAGAGCAGCTGCGCAGGTGACAA-TTCCACTCAGTGATAGG-ATTC
TGCACACTACTATTGC-CCCA-----------------------TAT-ATTAATT-----
----------------------------------TGACT-TTTATTTGAG--TTGCTTTA
GAATAAGAAA-----TGTCA--TAGCCATCTTCATC-TGTGTTATTTACCATATTGGACT
GAA-------------ATAGT-TCATTGACAGATGGC-----ATTGTCCATTTCTGAGTT
TATGCTCTCATAACTTGCCTGCA--TGCTCAAGCTCTAGATTTTGTTCTTGCAGT--TGC
CCTT----CCCTTT------------------GGTTCTTGTTTTTATTTTCTTC--AAAT
GATTACT--AGAATGATTCA-CATTTTGTTTAACATAC-ATGATA--GGGCTGGATTTTC
AAGATGGGGAAATGAGAGAGTTTACAATGGTTGAACTGGTGAAATGGTTCACTTTCTCAT
ATTTATGGGTCCAACATTCTACCAGCGGCTGATACACATGGCTGAAGACAAGGTAAAATT
CCGCAACACAGGGCCAGTGCACCTGCTG--ACCAGACAGCCAG-TGCAGA----------
-CTGAAAGCGTTTTGGAGGTATCAAGTTTGGTGAGATGGAGCGTGACTGCCTCATAGCTC
ATGGTGCAT-CTGCA---------------------------------------AACCTG
CACGAGCGCCTCT--TCACTCTCAGTGACTCGTCTGAAATGCATATTTGTCAGAAATGCA
TGCATGTG----GCTAACGTGATTCAGTGACCGGTGGCTGGTGGCCTCAAGATAAGGAGT
CCCCCTATTGTCAGGTTTGTGAG--------ACTGTCGATGACATTGTCAAAATTTGTGT
ACCATACGGGGCCAAGTTGTTGTG-------AC-AAAAAAACCCAC--------------
---------------------------AACAACCAAC----A-AAC--------ACACAA
AACAACCACCACAAAACACCAAACAACAAAA-CCA-CAAC--------A-A-A---CC-C
--AAACAAACAAC-ACACACACAAACAC--AAC-ACCCAAAAAACACAAAACCCAAAAAC
CCAAACAAAACAA
>B_Allexis_batangae
------------------------------------------------------------
------------------------------------------------------------
----------------AATGATGACGGGAAGAATTTTGCTGTGGTTTCTCTGAGGCAGGT
AGGTT-GGCTAAAATATTTCACTTGTGAACATA-AGACATTCAC--TTATGT-GGGAA-G
TTGCTA--TGTG------------------------------------------------
------------------------------------------------------------
------------------------CATGGGCACAATGCATGCATCTA----TATGCATTG
ATTTGTGCATGCATTGTGACAT-GGAGATGAACATGTAAGGTGGGATTCTAATACAAAAC
CATATACATATGCATATA--TACACGT-------------ATGTATAAGATTACATTTTA
TTTTTTAGATCTC-TTTTTTCAG-TTATT--------GCGTTTTAGTATCATGTTACGTG
TCCTTTAGTTACATTCCTGTCTTT-CTGCTGCAGGTTCGTTCTCCATGTCTTGGAGACAA
GTTCTCgAGCATGCATGGACAAAAGGGTGTCCTAgGCTTTTTGGAGTCTC-------AAG
AGAATTTCCCTTTCACAATTCAGG--------------GAATT-----------------
--------------------GTTCCTGAC----------------ATTGTTATAAATCCT
CATGCATTTCCTTCACGACAGACTCCTGGTCAACTCCTTGAGGCTGCCTTAGGGAAGGGG
ATTGCTGCTGGTGGGT--------TAATGAGGCATGCC-ACCCC-TTTCTCTACTCTCAG
TGTCGAGACCATCACAGACCAGCTGCACAGGTGACAG-TTCCACTGACTGATAGG-ATTC
TGCTCTCTACTATTGC-ACCA-----------------------TAC-ATTGATTT--AT
TGTAT-TGTTTTTTGGGATTT--------------GCAT-TTTATTTGAG--TTGCTTTA
GAATAAGAAAAGAAATGTCA--TGGCCATCTTCACC-TGGGTCACTTGTCATGTTGGTTT
GAACAACCC---AGCTGCAGT-TCATTGACATATTACACTGTATTGTCCATT-CTGAGTT
TAGGCCACCATGATTAATATCCA--TACACAGGCTCTAGATTT--TTCATGCACT--GGC
CTTT----CCCTTT------------------GATTCTTGTTTTTGTTTTCTTT--CAAT
GATTACT--AGAATGATTCA-TTTTCTATT-AAC-TAC-ATGATA--GGGCTGGATTTT-
------------------------------------------------------------
------------------------------------------------------------
------------------------------------------------------------
------------------------------------------------------------
------------------------------------------------------------
------------------------------------------------------------
------------------------------------------------------------
------------------------------------------------------------
-------------------------------AC-AAAAACACCCAC--------------
---------------------------AAACACAAAAAAACACAAAAAAAAAC-CCAAAA
AACAAACACCACAAAACACCAAACAACAAAA-CCA-CAAA-CACAAAAA-C-----CCAA
AAAAACAAACAAACACAAACCCAACCAC--AAC-ACCCAAACCACAC-------------
-------------
>A_congesta
GTTTTCCTTTnATAGGTGCTAnTCTGCAGAGTGGTGATATTATCATAGGGAGGTGTGCTG
AATCTGGAGCTGATCACAGTGTAAAACTCAAGCATACTGAAAAGGGCATGGTCCAAAAT-
GTTGTATT-GTCTTCCAATGATGAAGGAAAGAATTTTGTTGTGGTTCGGCTGAGACAGGT
AGGTT-TGAAAAAAAAAATCACTTGCGAA-----------------TTATAT-CCACA-G
CTGCTA--TCTG------------------------------------------------
------------------------------------------------------------
------------------------CAC-GGCACAATGTGTGAATCTA----TATGTGTTG
TCTTGTGCATGCACTCGTCCATAGT-------------------ACT-------------
TGCGTGTGAATATATGT----CAAATGAGAAATGTTATGTTTATCTATGTTACCATTTTT
--------------TTTCTTCAGATTATTAGATTATTGCTTTTTTGGAT-------CCTG
TTGTTCAGTTTCATTTCTGACATT-CTGCTGCAGGTTCGTTCTCCATCTCTTGGAGACAA
GTTCTCGAGCATGCATGGTCAAAAGGGTGTCCTAGGCTTTTTGGAGTCTC-------AAG
AGAATTTCCCTTTTACAATTCAGG--------------GAATT-----------------
--------------------GTTCCTGAT----------------GTCGTTATAAATCCT
CATGCCTTTCCTTCACGACAGACTCCTGCTCAGCTCCTTGAGGCTGCTTTGGGGAAGGGG
ATCGCTGCTGGTGGGT--------TGATGAGACATGCC-ACCCC-TTTCTCCACTCCCAG
TGTCGAGACCATCACTGAGCAGCTGCACAGGTGACAA-TTCCTCTCACTGATCAACATTC
CGT--ACTAGTATTGC-ATCG-----------------------TGT-GTTAAGTT-TGG
TACATAGATC-TATTTGATTATAT----------CTTAT-TTTATTTGAG--CTGCCTTA
GAATTATAAA-----TGTCA--TTTTCATTTTCATCCTG---------------------
------------------------------------------------------------
----------------------------------------------------------GT
CTTTT--ACCCGTC------------------AGTTCTTGTTTTCGTTTGCTTTTTAAAT
GATTACTGGAAAATCATTGA-AATTTTGTGTAACTTAC-ACA-TA--GGGCTGGATTTTC
AAGATGGGGAAATGAGAGAGTTTACAATGGTCGAACTGGGGAAATGGTTCGATCTCTGAT
ATTCATGGGTCCAACATTCTACCAGCGGCTGGTTCACATGGCTGAAGACAAGGTGAAATT
CCGCAACACTGGGCCAGTGCACCCCCTC--ACCAGACAGCCAGTAGCAGA----------
-CAGAAAGCGTTTCGGAGGTATCAAGTTCGGAGAGATGGAGCGTGACTGCCTCATAGCCC
ACGGAGCAT-CTGCA---------------------------------------AACCTG
CACGAGCGCCTCT--TCACCCTGAGCGACTCGTCTGAAATGTACATTTGCCAGAAATGCA
GTCATCCA----GCGAATGTGATTCAGCGGCCAGTGGCTGGTGGACGCAAGATAAGGGGT
CCC--TACTGTCGCGTTTGTGAT--------ACTGTTGATGACATTGTCAAAGTCAGCGT
ACCGTATGGAGCCAAGCTGTTGTGAAAACC-AC-AAAC----CCAC--------------
---------------------------CAACAAC-CAAAC-AAAC---------AAAACA
AACAAACACCACAAAACACCAAACAAAACAA-CCA-CAAACAAAACAAAAAAA--CCC-C
--AAACAAAAC-----------A---AAC-AAC-AAACAAAAAACCCAAAACACAAAAAC
CCAAACAAACCAA
>A1_banksii
GCTTTCCTTTTATAGGCGCTAATCTGCAGAGTGGTGACATTATCATAGGGAGGTGCACTG
AATCTGGGGCTGATCACAGTGTCAAACTCAAGCATACTGAAAAGGGCATGGTCCAAAAA-
GTTGTACT-GTCATCCAATGATGAAGGAAAGAATTTTGTTGTGGTTTCTCTGAGACAGGT
AGATT-TTGAAAAATATTTCACTTGTGAA-----------------TTATAT-CTATA-G
CTGCTA--TCTGACTTAAATATGATGAAATGTTA-CTCATTTGACATATATTCACAAACA
ATAACTATTATGGAAGACAAGACAACTTTGT----TCTTTTTT-CCAGACTGCCAGATT-
AT-----ATTTTTA-------GAT------------------------------------
------------------------------------------------------------
------------------------------------------------------------
--------------------------------------------------------CCTA
TTGTCCAGCTACGTTTCTGACTTT-CTGCTGCAGGTTCGTTCTCCATGTCTCGGAGACAA
GTTCTCAAGCATGCATGGGCAAAAGGGTGTCCTCGGCYTTTTGGAGTCTC-------AAG
AGAATTTCCCTTTTACAATTCAGG--------------GAATT-----------------
--------------------GTTCCTGAC----------------GTTGTTATAAACCCT
CATGCCTTTCCTTCACGACAGACTCCTGGACAACTCCTTGAGGCTGCCTTAGGGAAGGGG
ATCGCTGCTGGTGGAT--------CAATGAGATATGCC-ACCCC-TTTCTCCACTCCCAG
TGTTGAGACCATCACAGAGCAGCTGCACAGGTGACAA-CCCCACTCACTAATGAG-ATTC
CAC--ACGAGTATTGC-ACTC-----------------------CAT-GTTAATTT-TGG
TATATAGGTC-TTTTAGATTTT----------GGTTTAT-TTTATTAGAG--TTGCCTTA
GAATCATAAA-----TGTTG--TTGTCTTCTTCATCCTG---------------------
------------------------------------------------------------
----------------------------------------------------------GT
TTTTTTTACC-TTT------------------GA--------------------------
---------AGAATCATTGA-CATTT-GCTTAACTTAC-ATGATA--GGGCTGGATTTTC
AAGATGGGGAAATGAGAGAGTTTACAATGGTCGAACTGGTGAAATGGTTCGCTCTCTCAT
ATTCATGGGTCCAACATTCTACCAGCGGCTGATACACATGGCTGAAGACAAGGTAAAATT
TCGCAACACTGGGCCAGTGCACCCGCTC--ACCAGACAGCCAGTTGCAGA----------
-CAGAAAGCGTTTTGGAGGTATCAAGTTCGGTGAGATGGAGCGCGACTGCCTCATAGCCC
ACGGTGCAT-CTGCA---------------------------------------AACCTG
CACGAGCGCCTCT--TCACTCTGAGCGACTCATCTGAAATGCACATCTGCCAGAAATGCA
GTCATCCG----GCAAACGTGATTCAGCGACCAGTGGCTGGTGGCCGCAAGATAAGGGGT
CCG--TACTGTCGCGTTTGTGAG--------ACAGTGGATGACATTGTCAAAGTTAGCGT
ACCGTATGGTGCTAAGCTTTTGTGAAAACCAAC-AAAC----CCACAAAAAAACAAAAAA
AAAAAAAAAAAC---AAACAACC-AAC--------------------------------A
AACAAACACCACAAAACACCAAACAACACAA-CCA-CAAACAAAACAAAAACA--ACC-C
--AAACAAAAC-----------A---AAAACAC-C--CACAAAACACAAAACACAAAAAC
CCAAACAAACCAA
>A2_banksii
GTTTTCCTTTTATAGGCGCTAATCTGCAGAGTGGTGACATTATCATAGGGAGATGCACTG
AATCTGGGGCTGATCACAGTGTCAAACTCAAGCATACTGAAAAGGGCATGGTCCAAAAA-
GTTGTACT-GTCATCCAATGATGAAGGAAAGAATTTTGTTGTGGTTTCTCTGAGACAGGT
AGATT-TTGAAAAATATTTCACTTGTGAA-----------------TTATAT-CTATA-G
CTGCTA--TCTGACTTAAATATTATGAAATGTTA-CTCATTTGACATATATTCACAAACA
ATAACTATTATGGAAGACATGACAACTTTTT----TCTTTTTT-CCAGACTGCCAGATT-
AT-----ATTTTTA-------GAT------------------------------------
------------------------------------------------------------
------------------------------------------------------------
--------------------------------------------------------CCTA
TTGTTCAGCTACGTTTCTGACTTT-CTGCTGCAGGTTCGTTCTCCATGTCTCGGAGACAA
GTTCTCAAGCATGCATGGGCAAAAGGGTGTCCTAGGCTTTTTGGAGTCTC-------AAG
AGAATTTCCCTTTTACAATTCAGG--------------GAATT-----------------
--------------------GTTCCTGAC----------------GTTGTTATAAACCCT
CATGCCTTTCCTTCACGACAGACTCCTGGACAACTCCTTGAGGCTGCCTTAGGGAAGGGG
ATCGCTGCTGGTGGAT--------CAATGAGATATGCC-ACCCC-TTTCTCCACTCCCAG
TGTTGAGACCATCACAGAGCAGCTGCACAGGTGACAA-CTCCACTCACTAATGAG-ATTC
CAC--ACGAGTATTGA-ACTC-----------------------CAT-GTTAATTT-TGG
TATATAGGTC-TTTTAGATTTT----------GTTTTAT-TTTATTAGAG--TTGCCTTA
GAATAATAAA-----TGTTG--TTGTCTTCTTCATCCTG---------------------
------------------------------------------------------------
----------------------------------------------------------GT
CTTTT--ACC-TTT------------------GA--------------------------
---------AGAATCATTGA-CATTT-GCTTAACTTAC-ATGATA--GGGCTGGATTTTC
AAGATGGGGAAATGAGAGAGTTTACAATGGCCGAACTGGTGAAATGGTTCGCTCTCTCAT
ATTCATGGGTCCAACATTCTACCAGCGGCTGATACACATGGCTGAAGACAAGGTAAAATT
TCGCAACACTGGGCCAGTGCACCCGCTC--ACCAGACAGCCAGTTGCAGA----------
-CAGAAAGCGTTTTGGAGGTATCAAGTTCGGTGAGATGGAGCGCGACTGCCTCATTGCCC
ACGGTGCAT-CTGCA---------------------------------------AACTTG
CACGAGCGCCTCT--TCACTCTGAGCGACTCATCTGAAATGCACATCTGCCAGAAATGCA
GTCATCCG----GCAAACGTGATTCAGCGACCAGTGGCTGGTGGCCGCAAGATAAGGGGT
CCG--TACTGTCGTGTTTGTGAG--------ACAGTGGATGACATTGTCAAAGTTAGCGT
ACCATACGGGGCTAAGCTTTTGTGAAAACCAAC-AAAC----CCACAAAAAAACAAAAAA
AAAAAAAAAAAC---AAACAACC-AAC--------------------------------A
AACAAACACCACAAAACACCAAACAACACAA-CCA-CAAACAAAACAAAAACA--ACC-C
--AAACAAAAC-----------A---AAC-CAC-C--CACAAAACACAAAACACAAAAAC
CCAAACAAACCAA
>A3_BANKSII
GTTTTCCTTTTATAGGCGCTAATATGCAGAGTGGCGATATTATCATAGGGAGGTGCACTG
AATCTGGGGCTGATCACAGTGTGAAACTCAAGCATACTGAAAAGGGCATGGTACAAAAA-
GTTGTATT-GTCTTCCAATGATGAAGGAAAGAATTTTGTTGTGGTTTCTCTGAGACAGGT
AGATT-TTGAAAAATATTTCACTTGTGAA-----------------TTATAT-CTATA-G
CTGCTA--TCTGACATAAATATCA-GAAATGTTA-CTCATCTGACATAT--TCACAAACA
TGAAGTATTATGGAAGACAAGACAACTTTAT----TATTTTTT-CCAGATTGTCAGATT-
ACC---GCTTTTTA-------CAT------------------------------------
------------------------------------------------------------
------------------------------------------------------------
--------------------------------------------------------CCTG
TTGTTCAGCTACTTTTCTGACTTT-CTGCTTCAGGTTCGTTCTCCATGTCTTGGGGACAA
GTTCTCGAGCATGCATGGGCAAAAAGGTGTCCTAGGCATTTTGGAGTCCCAACTCCCAAG
AGAATTTCCCTTTTACAATTCAGG--------------GGATT-----------------
--------------------GTTCCTGAC----------------GTCGTTATAAATCCT
CATGCCTTTCCTTCACGACAGACTCCTGGTCAACTCCTTGAGGCTCCCTTAGGGAAGGGG
ATCGCTGCTGGTGGGT--------CA----GATATGCC-ACCCC-TTTCTCCACTCCCAG
TGTTGAGACCATCACAGAGCAGCTGCACAGGTGAGAA-TTACACTCACTAATGAG-ATTC
CAC--ACGAGTATTGC-ACCG-----------------------CAT-GTTAGTTT-TGG
TGTATAGGTC-TTTTAGATATTAT--------GTTTTAT-TTCATTCGAG--TTGCCTTA
GAATAAGAAA-----TGTTG--CTGTCATCTTCATCCTG---------------------
------------------------------------------------------------
----------------------------------------------------------GT
CTTTT--ACCCTTT------------------GA--------------------------
---------AGAATCATTGA-CATTT-GCTTAACTTAC-ATGATA--GGGCTGGATTTTC
AAGAT-------------------------------------------------------
------------------------------------------------------------
------------------------------------------------------------
------------------------------------------------------------
------------------------------------------------------------
------------------------------------------------------------
------------------------------------------------------------
------------------------------------------------------------
------------------------AAAACCAAC-AAAC----CCACAAAAAACCAAAACA
AAAAAAAAAAAC---AAACAACACAAC--------------------------------A
AACAAAAACCACAAAACCCCAAACAACACAA-CCA-CAAACAAAACAAAAAAA-CACC-C
--AAACAAAAC-----------A---AAC-AAC-C--CACAAAACACA------------
-------------
>A4_BANKSII
GTTTTCCTTTTATAGGCGCTAATCTGCAGAGTGGCGATATTATCATAGGGAGCTGCACTG
AATCTGGGGCTGATCACAGTGTGAAACTCAAGCATACTGAAAAGGGCATGGTACAAAAA-
GTTGTATT-GTCTTCCAATGATGAAGGAAAGAATTTTGTTGTGGTTTCTCTGAGACAGGT
AGATT-TTGAAAAATACTTCACTTGTGAA-----------------TTACAT-CTATA-G
CTGCTA--TCTGACATAAGTATCATGAAATGTTA-CTCATCTGACAT----TCACAAACA
TGAAGTATTATGGAAGACAAGACAACTTTAT----TATTTTTT-CCAGATTGTCAGATT-
ACC---GCTTTTTA-------CAT------------------------------------
------------------------------------------------------------
------------------------------------------------------------
--------------------------------------------------------CCTG
TTGTTCAGCTACTTTTCTGACTTT-CTGCTTCAGGTTCGTTCTCCATGTCTTGGAGACAA
GTTCTGGAGCATGCATGGGCAAAAGGGTGTCCTAGGCTTTTTGGAGTCTC-------AAG
AGAATTTCCCTTTTACAATTCAGG--------------GGATT-----------------
--------------------GTTCCTGAC----------------GTCGTTATAAATCCT
CATGCCTTTCCTTCACGACAGATTCCTGGTTAACTCCTTGAGGCTGCCTTAGGGAAGGGG
ATCGCTGCTGGTGGGT--------CAATGAGATATGCC-ACCCC-TTTCTCCACTCCCAG
TGTTGAGACCATCACAGAGCAGCTGCACAGGTGAGAA-TTACACTCACTAATGAG-ATTC
CAC--CCGAGTATTGC-ACCG-----------------------CAT-GTTAGTTT-TGG
TGTATAGGTC-TTTTAGATTTTAT--------GTTTTAT-TTCATTCGAG--TTGCCTTA
GAATAAGAAA-----TGTTG--TTGTCATCTTCATCCTG---------------------
------------------------------------------------------------
----------------------------------------------------------GT
CTTTT--ACCCTTT------------------GA--------------------------
---------AGAATCATTGA-CATTT-GCTTAACT--C-ATGATA--GGGCTGGATTTTC
AAGAT-------------------------------------------------------
------------------------------------------------------------
------------------------------------------------------------
------------------------------------------------------------
------------------------------------------------------------
------------------------------------------------------------
------------------------------------------------------------
------------------------------------------------------------
------------------------AAAACCAAC-AAAC----CCACAAAAAAACAC-A-A
AAAAAAAAAAAC---AAACAACACAAC--------------------------------A
AACAAACACCACAAAACACCAAACAACACAA-CCA-CAAACAAAACAAAAAAA-CACC-C
--AAACAAAAC-----------A---AAC-AAC-C--CACAAACCACA------------
-------------
>A5_banksii
------------------------------------------------------------
------------------------------------------------------------
------------------------------------------------------------
------------------------------------------------------------
------------------------------------------------------------
------------------------------------------------------------
------------------------------------------------------------
------------------------------------------------------------
------------------------------------------------------------
------------------------------------------------------------
------------------------------------------------------------
------------------------------------------------------------
------------------------------------------------------------
------------------------------------------------------------
------------------------------------------------------------
------------------------------------------------------------
------------------------------------------------------------
------------------------------------------------------------
------------------------------------------------------------
------------------------------------------------------------
------------------------------------------------------------
------------------------------------------------------------
------------------------------------------------------------
------------------------------------------------------------
------------------------------------------------------------
------------------------------------------------------------
------------------------------------------------------------
------------------------------------------------------------
-------AT-CTGCA---------------------------------------AACCTG
CACGAGCGCCTCT--TCACTCTGAGTGACTCATCTGAAATGCACATCTGCCAGAAATGCA
GTCATCCG----GCAAATGTGATTCAGCGACCAGTGACTGGTGGCCGCAAGATAAGGGGT
CCT--TACTGTCGCGTTTGTGAG--------ACAGTGGATGACATTGTCAAAGTCAGCGT
ACCATACGGTGCCAAGCTCTTGTG------------------------------------
------------------------------------------------------------
------------------------------------------------------------
-----------------------------------------------------------C
CCAAACAAACCAA
>A1_MACULATA
GTTTTCCTTTTATAGGCGCTAATCTGCAGAGTGGCGATATTATCATAGGGAGGTGCACTG
AATCTGGGGCTGATCACAGTGTGAAACTCAAGCATACTGAAGAGGGCATGGTCCAAAAA-
GTTGTACT-GTCTTCCAATGACGAAGGAAAGAGTTTTGTTGTGGTTTCTCTGAGACAGGT
AGATT-TTGAAAAATACTTCACTTGTGAA-----------------TTATAT-CTATA-G
CTGCTA--TCTGACA--AATATTATGAAATGTTA-CTCATTTGACATATATTCACACACA
ATAAGTATTATGGAAGACAAGACAACTTTTTT---TCTTTTTT-CCAGATTGTCAGATT-
ATC---GATTTTTA-------GAT------------------------------------
------------------------------------------------------------
------------------------------------------------------------
--------------------------------------------------------ACTG
TTGTTCAGCTACGTTTCTGACTTT-CTGCCGCAGGTTCGTTCTCAATGTCTCGGAGACAA
GTTCTCGAGCATGCATGGGCAAAAGGGTGTCCGAGGCGTTTTGGAGTCTC-------AAG
AGAATTTTCCTTTTACAATTCAGG--------------GAATT-----------------
--------------------GTTCCTGAC----------------GTCGTTATAAACCCT
CATGCCTTTCCTTCACGACAGACTCCTGGTCAACTCCTTGAGGCTGCCTTAGGGAAGGGG
ATCGCTGCTGGTGGGT--------CAATGAGATATGCG-ACCCC-TTTCTCCACTCCCAG
TGTTGAGACCATCACAGAGCAGCTGCACAGGTGACAA-TTCCACTCACTAATGAG-ATTC
TAC--ACGAGAATTGC-ACCA-----------------------CAT-GTTAATTT-TGG
TATATAGGTC-TTTTAGATTTTAT--------GTTTTAT-TTTATTCGAG--TTTCCTTA
GGATAAGAAA-----TGTTG--TTGTCATCTTCACCCTG---------------------
------------------------------------------------------------
----------------------------------------------------------GT
CTTTT--ACCCTTT------------------GGTTCTTGTTTTTCTTTGCTTT--AAAT
GATTACTAGAGAATCATTCA-CATTT-GTTTAACTTGC-ATGACA--GGGCTGGATTTTC
AAGATGGGGGAATGAGAG--TTTACAATGGTCGAACTGGTGAAATGGTTCGCTCTCTCAT
ATTCTTGGGTCCAACATTCTACCAGCGGCTGGTACACATGGCTGAAGAAAAAGTAAAACT
CCGCAACACTGGGCCTGTGCACCCGCTC--ACCAGACAGCCAGTTGCAGA----------
-CAGAAAGCGTTTTGGAGGTATCAAGTTCTGTGAGATGGAGCGCGACTGCCTCATAGCGC
ACGGTGCAT-CTGCA---------------------------------------AACCTG
CACGAGCGCCTCT--TCACTCTGAGCGACTCATCTGAAATGCACATTTGCCAGAAATGCA
GTCACCCG----GCAAACGTGATTCAGCGACCAGTGGCTGGTGGCCGCAAGATAAGGGGT
CCT--TACTGTCGCGTTTGTGAG--------ACAGTGGATGACATTGTCAAAGTCAGCGT
ACCGTACGGGGCCAAGCTCTTGTGAAAACCAAC-AAAC----CCACACA-AAACAAAAAA
AAAAAAAAAAAAC--AAACAACACAAC--------------------------------A
AACAAACACCACAAAACACCAAACAACACAA-CCA-CAAACAAAACAAAAAAA-CACC-C
--AAACAAAAC-----------A---AAC-AAC-ACACACAAAACACAAACCACAAAAAC
CCAAACAAACCAA
>A2_maculata
GTTTTCCTTTTATAGGCGCTAATCTGCAGAGTGGCGATATTATCATAGGGAGGTGCACTG
AATCTGGGGCTGATCACAGTGTGAAACTCAAGCATACTGAAAAGGGCATGGTCCAAAAA-
GTTGTACT-GTCTTCCAATGATGAAGGGAAGAATTTTGTTGTGGTTTCTCTCAGACAGGT
AGATT-TTGAAAAATACTTCACGTGTGAA-----------------TTATAT-CTATA-G
CTGCTA--TCTGACATA----TTATGAAATGTTA-TTCATTTGACATATGTTC-------
--AAGTATTATGGAAGACAAGACAACTTTTT----ACTTTTTT-CCAGATTGTCAGATT-
ATC---GATTTTTA-------GAT------------------------------------
------------------------------------------------------------
------------------------------------------------------------
--------------------------------------------------------CCTG
TTGTTCAGCTACGTTTCTGACTTT-CTGCTGCAGGTTCGTTCCCCATGTCTCGGAGACAA
GTTCTCGAGCATGCATGGGCAAAAGGGTGTCCTAGGCTTTTTGGAGTCTC-------AAG
AGAATTTCCCTTTTACAATTCAGG--------------GAATT-----------------
--------------------GTTCCTGAC----------------GTCGTTATAAACCCT
CATGCCTTTCCTTCACGACAGACTCCTGGTCAACTCCTTGAGGCTGCCTTAGGGAAGGGG
ATCGCTGCTGGTGGGT--------CAATGAGATATGCC-ACCCC-TTTCTCCACTCCCAG
TGTTGAGACCATCACAGAGCAGCTGCACAGGTGACAA-TTCCACTCACTAATGAG-ATTC
CAC--ACAAGTATTGC-ACCA-----------------------CAT-GTTAATTT-TGG
TATATAGGCC-TTTTAGATTTTAT--------GTTTTAT-TTTATTCGAG--TTGCCTTA
GAATAAGAAA-----TGTTG--TTGTCATTTTCATCATG---------------------
------------------------------------------------------------
----------------------------------------------------------GT
CTTTT--ACCCTTT------------------GA--------------------------
---------AGAATCGTTGA-CATTT-GCTTAACTTAC-ATGATA--GGGCTGGATTTTC
AAGATGGGGAAATGAGAGAGTTTACAATGGTCGAACTGGTGAAATGGTTCGCTTTCTCAT
ATTCATGGGTCCAACATTCTACCAGCGACTGGTACACATGGCTGAAGACAAGGTAAAATT
CCGCAACACTGGGCCAGTGCACCCGCTC--ACCAGACAGCCAGTTGCAGA----------
-CAGAAAGCGTTTTGGAGGTATCAAGTTCGGTGAGATGGAGCGTGACTGCCTCATAGCAC
ACGGTGCAT-CTGCA---------------------------------------AACCTG
CACGAGCGCCTCT--TCACTCTGAGCGACTCTTCTGAAATGCACATCTGCCAGAAATGCA
GTCATCCG----GCAAACGTGATTCAGCGACCAGTGGCTGGTGGCCGCAAGATAAGGGGT
CCT--TACTGTCGCGTTTGTGAG--------ACAGTGGATGACATTGTCAAAGTCAGCGT
ACCGTACGGGGCCAAGCTCTTGTGAAAACCAAC-AAAC----CCACAAAACAACAAAAAA
C--AAAAAAAAC---AAACAACACAAC--------------------------------A
AACAAACACCACAAAACACCAAACAACACAA-CCA-CAAACAAAACAAAAAAA-CACC-C
--AAACAAAAC-----------A---AAC-AAC-C--CACAAAACACAAAACACAAAAAC
CCAAACAAACCAA
>A3_maculata
GTTTTCCTTTTATAGGCGCTAATCTGCAGAGTGGCGACATTATCATAGGGAGGTGCACTG
AATCTGGGGCTGATCACAGTGTCAAACTCAAGCATACTGAAAAGGGCATGGTCCAAAAA-
GTTGTACT-GTCATCCAATGATGAAGGAAAGAATTTTGTCGTGGTTTCTCTGAGACAGGT
AGATT-TTGAAAAATACTTCACTTGTGAA-----------------TTATAT-CTATA-G
CTGCTA--TCTGACTTAAATATTATGAAATGTTA-CTCATTTGACATATATTCACACACA
ATAACTATTATGGAAGACA--ACAACGTTTT----TCTTTTTT-CCAGATTGCCAGATT-
AT-----ATTTTTA-------GAT------------------------------------
------------------------------------------------------------
------------------------------------------------------------
--------------------------------------------------------CCTA
TTGTTCAACTACGTTTCTGACTTT-CTGCTGCAGGTTCGTTCTCCATGTCTCGGAGACAA
GTTCTCGAGCATGCATGGGCAAAAGGGTGTCCTAGGCTTTTTGGAGTCTC-------AAG
AGAATTTCCCTTTTACAATTCAGG--------------GAATT-----------------
--------------------GTTCCTGAC----------------GTTGTTATAAACCCT
CATGCCTTTCCTTCACGACAGACTCCTGGACAGCTCCTTGAGGCTGCCTTAGGGAAGGGG
ATCGCTGCTGGTGGGT--------CAATGAGATATGCC-ACCCC-TTTCTCCACTCCCAG
TGTTGAGACCATCACAGAGCAGCTGCACAGGTGACAA-CTCCACTCACTAATGAG-ATTC
CAC--ACGAGTATTGC-ACCC-----------------------CAT-GTTAATTT-TGG
TATATAGGTC-GTTTAGATTTT----------GTTTTAT-TTTATTAGAG--TTGCCTTA
GAATAATAAA-----TGTTG--TTGTCTTCTTCATCCTG---------------------
------------------------------------------------------------
----------------------------------------------------------GT
CTTTT--ACC-TTT------------------GA--------------------------
---------AGAATCATTGA-CATTT-GCTTAACTTAC-ATGATA--GGGCTGGATTTTC
AAGATGGGGAAATGAGAGAGTTTACAATGGTCGAACTGGTGAAATGGTTCGCTCTCTCAT
ATTCATGGGTCCAACATTCTACCAGCGGCTGATACACATGGCTGAAGACAAGGTAAAATT
CCGCAACACTGGGCCAGTGCACCCGCTC--ACCAGACAGCCAGTTGCAGA----------
-CAGAAAGCGTTTTGGAGGTATCAAGTTCGGTGAGATGGAGCGCGACTGCCTCATAGCCC
ACGGTGCAT-CTGCA---------------------------------------AACCTG
CATGAGCGCCTCT--TCACTCTGAGCGACTCATCTGAAATGCACATCTGCCAGAAATGCA
GTCATCCG----GCAAACGTGATTCAGCGACCAGTGGCTGGTGGCCGCAAGATAAGGGGT
CCG--TACTGTCGCGTTTGTGAG--------ACAGTGGATGACATTGTCAAAGTTAGCGT
ACCATACGGGGCCAAGCTTTTGTGAAAACCAAC-AAAC----CCACAAAAAAACAAAAAA
AAAAAAACAAAC---AAACAACC-AAC--------------------------------A
AACAAACACCACAAAACACCAAACAACACAA-CCA-CAAACAAAACAAAAACA--ACC-C
--AAACAAAAC-----------A---AAC-CAC-C--CACAAAACACAAAACACAAAAAC
CCAAACAAACCAA
>A4_maculata
GTTTTCCTTTTATAGGCGCTAATCTGCAGAGTGGCGATATTATCATAGGGAGGTGCACTG
AATCTGGGGCTGATCACAGTGTGAAACTCAAGCATACTGAAAAGGGCATGGTACAAAAA-
GTTGTATT-GTCTTCCAATGATGAAGGAAAGAATTTTGTTGTGGTTTCTCTGAGACAGGT
AGATT-TTGAAAAATACTTCACTTGTGAA-----------------TTATAT-CTATA-G
CTGCTA--TCTGACATAAATATCATGAAATGTTA-CTCATCTGACATATATTCACACACA
AGAAGTATTATGGAAGACAAGACAACTTTTT----TCTTTTTT-CCAGATTGTCAGATT-
ACC---GCYTTT-A-------CAT------------------------------------
------------------------------------------------------------
------------------------------------------------------------
--------------------------------------------------------CCTG
TTGTTCAGCTACTTTTCTGACTTT-CTGCTTCAGGTTCGTTCTCCATGTCTTGGAGACAA
GTTCTCGAGCATGCATGGGCAAAAGGGTGTCCTAGGCTTTTTGGAGTCTC-------AAG
AGAATTTCCCTTTTACAATTCAGG--------------GAATT-----------------
--------------------GTTCCTGAC----------------GTCGTTATAAATCCT
CATGCCTTTCCTTCACGACAGACTCCTGGTCAACTCCTTGAGGCTGCCTTAGGGAAGGGG
ATCGCTGCTGGTGGGT--------CAATGAGATATGCC-ACCCC-TTTCTCCACTCCCAG
TGTTGAGACCATCACAGAGCAGCTGCACAGGTGAGAA-TTCCACTCACTAATGAG-ATTC
CAC--ACGAGTATTGC-ACCG-----------------------CAT-GTTAGTTT-TGG
TGTATAGGTC-TTTTAGATTTTAC--------GTTTTAT-TTTATTCGAG--TTGCCTTA
GAATAAGAAA-----TGTTG--TTGTCATCTTCATCCTG---------------------
------------------------------------------------------------
----------------------------------------------------------GT
CGTTT--ACCCTTT------------------GA--------------------------
---------AGAATCATTGA-CATTT-GCTTAACTTAC-ATGGTA--GGGCTGGATTTTC
AAGATGGGGAAATGAGAGAGTTTACAATGGTCGAACTGGTGAAATGGTTCGCTCTCTCAT
ATTCATGGGTCCAACATTCTACCAGCGGCTGGTACACATGGCTGAAGACAAGGTAAAATT
CCGCAACACTGGGCCAGTGCACCCGCTC--ACCAGACAGCCAGTTGCAGA----------
-CAGAAAGCGTTTTGGAGGTATCAAGTTTGGTGAGATGGAGCGCGACTGCCTCATAGCAC
ACGGTGCAT-CTGCA---------------------------------------AACCTG
CACGAGCGCCTCT--TCACTCTGAGCGACTCATCTGAAATGCACATCTGCCAGAAATGCA
GTCATCCG----GCAAACGTGATTCAGCGACCAGTGGCTGGTGGCCGCAAGATAAGGGGT
CCT--TACTGTCGCGTTTGTGAG--------ACAGTGGATGACATTGTCAAAGTCAGCGT
ACCGTATGGGGCCAAGCTCTTGTGAAAACCAAC-AAAC----CCACAAAAAAACAAAAAA
AAAAAAAAAAAC---AAACAACACACC--------------------------------A
AACAAACACCACAAAACACCAAACAACACAA-CCA-CAAACAAAACAAAAAAA-CACC-C
--AAACAAAAC-----------A---AAC-AAC-C--CACAAAACACAAAACACAAAAAC
CCAAACAAACCAA
>A_biflora
------------TAGGCGCTAATCTGCAGAGTGGCGATATTATCATAGGGAGGTGCACTG
AATCTGGGGCTGATCACAGTGTGAAACTCAAGCATACTGAAAAGGGCATGGTCCAAAAA-
GTTGTATT-GTCTTCCAATGATGAAGGAAAGAATTTTGTTGTGGTTTCTCTGAGACAGGT
AGATT-TTGAAAAATACTTCACTTGTGAA-----------------TTATAT-CTATA-G
CTGCTA--TCTGACATAAATGTTATGAAATATTA-CTCATTTGACATATATTCACACACA
AGAACTATTATAGAAGACAAGA-------------TCTTTTT--CCAGATTGTCGGATT-
ATC---GCTTTTTA-------CAT------------------------------------
------------------------------------------------------------
------------------------------------------------------------
--------------------------------------------------------CCTG
TTGTTCAGCTACGTTTCTGAATTT-CTGCTTCAGGTTCGTTCTCCATGTCTTGGAGACAA
GTTCTCGAGCATGCATGGGCAAAAGGGTGTCCTAGGTTTTTTGGAGTCTC-------AAG
AGAATTTCCCTTTTACAATTCAGG--------------GAATT-----------------
--------------------GTTCCTGAC----------------GTCGTTATAAATCCT
CATGCCTTTCCTTCACGACAGACTCCTGGTCAACTTCTTGAGGCTGCCTTAGGGAAGGGG
ATCGCTGCTGGTGGGT--------CAATGAAATATGCC-ACCCC-TTTCTCCACTCCCAG
TGTTGAGACCATCACAGAGCAGCTGCACAGGTGAGAA-TTCCAC----------------
-----ACGAGTATTKC-ACCG-----------------------CAT-GTTAATTT-TGG
TGTATAGGTC-TTTTAGATTTTAT--------GTTTTAT-TTTATTCCAG--TTGCCTTG
GAATAAGAAA-----TGTTG--TTGTCATCTTCATCCTG---------------------
------------------------------------------------------------
----------------------------------------------------------GT
CTTTT--ACCCTTT------------------GA--------------------------
---------AGAATCATTGA-CATTT-GCTTAACTTAC-ATGATA--GGGCTGGATTTTC
AAGATGGGGAAATGAGAGAGTTTACAATGGTCGAACTGGTGAAATGGTTCGCTCTCTTAT
ATTCATGGGTCCAACATTCTACCAGCGGCTGGTACACATGGCTGAAGACAAGGTAAAATT
CCGCAACACTGGGCCTGTGCACCCGCTC--ACCAGACAGCCAGTTGCAGA----------
-CAGAAAGCGTTTTGGAGGTATCAAGTTCGGTGAGATGGAGCGCGACTGCCTCATAGCAC
ACGGTGCAT-CTGCA---------------------------------------AACCTG
CACGAGCGCCTCT--TCACTCTGAGCGACTCATCTGAAATGCACATCTGCCAGAAATGCA
GTCATCCG----GCAAACGTGATTCAGCGACCAGTGGCTGGTGGCCGCAAGATAAGGGGT
CCT--TACTGTCGCGTTTGTGAG--------ACAGTGGATGACATTGTCAAAGTCAGCGT
ACCGTACGGGGCCAAGCTCTTGTG-AAACCAAC-AAAC----CCACAAAAAAACAAAAAA
AAAAAAAAAC-----AAC-AACACAAC--------------------------------A
AACAAACACCACAAAACACCAAACAC-A-AA-CCA-CAAACAAAACAAAAAAA-CACC-C
--AAACAAAAC-----------A---AAC-AAC-C--CACAAAACACAAAACACAAAAAC
CCAAACAAACCAA
>A_brevistipulata_hidakana
------------------------------------------------------------
------------------------------------------------------------
----------------------------AAGAATTTTGTTGTGGTTTCTCTGAGACAGGT
AGATT-TTGAAAAATACTTCACTTGTGAA-----------------TTATAT-CTATA-G
CTGCTA--TCTGACATAAATATTATGAAATGTTA-CTCATTTGACATATATTCACACACA
AGAAGTATTATAGAAGACACGA-------------TCATTTT--CCAGATTGTCGGATT-
ATC---GCTTTTTA-------CAT------------------------------------
------------------------------------------------------------
------------------------------------------------------------
--------------------------------------------------------CCTG
TTGTTCAGCTACGTTTCTGACTTT-CTGCTTCAGGTTCGTTCTCCATGTCTTGGAGACAA
GTTCTCGAGCATGCATGGGCAAAAGGGTGTCCTAGGTTTTTTGGAGTCTC-------AAG
AGAATTTCCCTTTTACAATTCAGG--------------GAATT-----------------
--------------------GTTCCTGAC----------------GTCGTTATAAATCCT
CATGCCTTTCCTTCACGACAGACTCCTGGTCAACTYCTTGAGGCTGCBTTAGGGAAGGGG
ATCGCTGCTGGTGGGT--------CAATGAAATATGCC-ACCCC-TTTCTCCACTCCCAG
TGTTGAGACCATCACAGAGCAGCTGCACAGGTGAGAA-TTCCACTCACTAATGAG-ATTC
CAC--ACGAGTATTGC-ACCG-----------------------CAT-GTTAATTT-TAG
AGTATAGGTC-TTTTAGATTTTAT--------GTTTTAT-TTTACTCCAG--TTGCCTTG
GAATAAGAAA-----TGTTG--TTGTCATCTTCATCCTG---------------------
------------------------------------------------------------
----------------------------------------------------------GT
CTTTT--ACCCTTT------------------GA--------------------------
---------AGAATCATTGA-CATTT-GCTTAACTTAC-ATGATA--GGGCTGGATTTTC
AAGATGGGGAAATGAGAGAGTTTACAATGGTCGAACTGGTGAAATGGTTCGCTCTCTTAT
ATTCATGGGTCCAACATTCTACCAGCGGCTGGTACACATGGCTGAAGACAAGGTAAAATT
CCGCAACACTGGGCCTGTGCACCCGCTC--ACCAGACAGCCAGTTGCAGA----------
-CAGAAAGCGTTTTGGAGGTATCAAGTTCGGTGAGATGGAGCGCGACTGCCTCATAGCAC
ACGGTGCAT-CTGCA---------------------------------------AACCTG
CACGAGCGCCTCT--TCACTCTGAGCGACTCATCTGAAATGCACATCTGCCAGAAATGCA
GTCATCCG----GCAAACGTGATTCAGCGACCAGTGGCTGGTGGCCGCAAGATAAGGGGT
CCT--TACTGTCGCGTTTGYGAG--------ACAGTSGATGACATTGTCAAAGTCAGCGT
ACCGTACGGGGCCAAGCTCTTGTG------AAC-AAAC----CCACAAAAAAACAAAAAA
AAAAAAAAAC-----AAC-AACACAAC--------------------------------A
AACAAACACCACAAAACACCAAACAACACAA-CCA-CAAACAAAACAAAAAAA-CACC-C
--AAACAAAAC-----------A---AAC-AAC-C--CACAAAACACAAAACACAAAAAC
CCAAACAAACCAA
>A_canadensis
GTTTTCCTTTTATAGGCGCTAATNTGCAGAGTGGCGATATTATCATAGGGAGATGCACTG
AATCTGGGGCTGATCACAGTGTGAAACTCAAGCATACTGAAAAGGGCATGGTCCAAAAA-
GTTGTATT-GTCTTCCAATGATGAAGGAAAGAATTTTGTTGTGGTTTCTCTGAGACAGGT
AGATT-TTGAAAAATACTTCACTTGTGAAA----------------TTATAT-CTATA-G
CTGCTA--TCTGACATAAATATTATGAAATGTTA-CTCATTTGACATATATTCAC-CACA
AGAAGTATTATAGAAGACAAGA-------------TCTTTTT--TCAGATTGTCAGATT-
ATC---ACTTTTTA-------CAT------------------------------------
------------------------------------------------------------
------------------------------------------------------------
--------------------------------------------------------CCTG
TTCTTCAGCTACGTTTCTGACTTT-CTGCTTCAGGTTCGTTCTCCATGTCTTGGAGACAA
GTTCTCGAGCATGCATGGGCAAAAGGGTGTCCTAGGTTTTTTGGAGTCTC-------AAG
AGAATTTCCCTTTTACAATTGAGG--------------GAATT-----------------
--------------------GTTCCTGAC----------------GTTGTTATAAATCCT
CATGCTTTTCCTTCACGACAGACTCCTGGTCAACTTCTTGAGGCTGCCTTAGGGAAGGGG
ATCGCCAAAGGTGGGT--------CAATGAAATATGCC-ACCCC-TTTCTCCACTCCCAG
TGTTGAGACCATCACAGAGCAGCTGCACAGGTGAGAA-TTCCACTCACTAATGAG-ATTC
CAC--ATGAGTATTGC-ACCG-----------------------CAT-GTTGATTT-KGG
TGTATAGGTC-TTTTAGATTTTAT--------GTTTTAT-TTTATTCCAG--TTGCCTTG
GAATATGAAA-----TG--------TCATCTCCATCCTG---------------------
------------------------------------------------------------
----------------------------------------------------------gT
CTTTT--ACCCTTT------------------GA--------------------------
---------AGAATCATTGA-CATTT-GCTTAACTTAC-ATGATA--GGGCTGGATTTTC
AAGATGGGGAARTGAGAGAGTTTACAATGGTCGAACTGGTGAAATGGTTCGCTCTCTTAT
ATTCATGGGTCCAACATTCTACCAGCGGCTGGTTCACATGGCTGAAGACAAGGTAAAATT
CCGCAACACTGGGCCAGTGCACCCGCTC--ACCAGACAGCCAGTTGCAGA----------
-CAGAAAGCGTTTTGGAGGTATCAAGTTYGGTGAGATGGAGCGCGACTGCCTCATAGCAC
ACGGTGCAT-CTGCA---------------------------------------AACCTG
CATGAGCGCCTCT--TCACTCTGAGCGACTCATCTGAAATGCACATCTGCCAGAAATGCA
GTCATCCG----GCAAACGTGATTCAGCGACCAGTGGCTGGTGGCCGCAAGATAAGGGGT
CCT--TACTGTCGCGTTTGTGAG--------ACAGTGGATGACATTGTCAAAGTCAGCGT
ACCGTACGGGGCCAAGCTCTTGTGAAAACCAAC-AAAAC---CCACAAAAAAACAAAAAA
ACAAAAAAAC-----AAC-AACACAAC--------------------------------A
AACAAACACCACAAAACACCAAACAACACAA-CCA-CAAACAAAACAAAAAAA-CACC-C
--C-A-AAAAC-----------A---AAC-AAC-C--CACAAAACACAAAACACAAAAAC
CCAAACAAACCAA
>A1_nuttallii
GTTTTCCTTTTATAGGTGCTAATCTGCAGAGTGGCGATATTATCATCGGGAGGTGCACTG
AATCTGGGGCTGATCACAGTGTGAAACTCAAGCATACTGAAAAGGGCATGGTCCAAAAA-
GTTGTATT-GTCTTCCAATGATGAAGGAAAGAATTTTGTTGTGGTTTCTCTGAGACAGGT
AGATT-TTGCAAAATACTTCACTTGTGAA-----------------TTATAT-CTATA-G
CTGCTATATCTGACATAAATATTATGAAATGTTA-CTCATTTGACATATATTCACACACA
AGAAGTATTATGGAAGACAAGA-------------TCTTTTT--CCAGATTGTCAGATT-
ATC---GCTTTTTA-------CAT------------------------------------
------------------------------------------------------------
------------------------------------------------------------
--------------------------------------------------------CCTG
TTGTTCAGCTACATTTCTGACTTT-CTGCTTCAGGTTCGTTCTCCATGTCTTGGAGACAA
GTTCTCGAGCATGCATGGGCAAAAGGGTGTCCTAGGTTTTTTGGAGTCTC-------AAG
AGAATTTCCCTTTTACAATTCAGG--------------GAATT-----------------
--------------------GTTCCTGAC----------------GTCGTTATAAATCCT
CATGCCTTTCCTTCACGACAGACTCCTGGTCAACTTCTTGAGGCTGCCTTAGGGAAGGGG
ATCGCTGCTGGTGGGT--------CAATGAAATATGCC-ACCCC-TTTCTCCACTCCCAG
TGTTGAGACCATCACAGAGCAGCTGCACAGGTGAGAA-TTCCACTCACTAATGAG-ATTC
CAC--ACGAGTATTGC-ACCG-----------------------CAT-GTTAATTT-TGG
TGTATAGGTC-TTTTAGATTTTAT--------GTTTTAT-TTTATTCCAG--TTGCCTTG
GAATATGAAA-----TGTTG--TTGTCATCTTCATCCTG---------------------
------------------------------------------------------------
----------------------------------------------------------GT
CTTTT--ACCCTTT------------------GA--------------------------
---------AGAATCATTGA-CATTT-GCTTAACTTAC-ATGATA--GGGCTGGATTTTC
AAGATGGGGAAATGAGAGAGTTTACAATGGTCGAACTGGTGAAATGGTTCGCTCTCTTAT
ATTCATGGGTCCAACATTCTACCAGCGGCTAGTACACATGGCTGAAGACAAGGTAAAATT
CCGCAACACTGGGCCTGTGCACCCGCTA--ACCAGACAGCCAGTTGCAGA----------
-CAGAAAGCGTTTTGGAGGTATCAAGTTCGGTGAGATGGAGCGCGACTGCCTCATAGCAC
ACGGTGCAT-CTGCA---------------------------------------AACCTG
CACGAGCGCCTCT--TCACTCTGAGCGACTCATCTGAAATGCACATCTGCCAGAAATGCA
GTCATCCG----GCAAACGTGATTCAGCGACCAGTGGCTGGTGGCCGCAAGATAAGGGGT
CCT--TACTGTCGCGTTTGTGAG--------ACAGTGGATGACATTGTCAAAGTCAGCGT
ACCGTACGGGGCCAAGCTCTTGTGAAAACCAAC-AAAC----CCAAAAAAAAACAAAAAA
AAAAAAAAAC-----AAC-AACACAAC--------------------------------A
AACAAACACCACAAAACACCAAACAACACAA-CCA-CAAACAAAACAAAAAAA-CACC-C
--AAACAAAAC-----------A---AAC-AAC-C--CACAAAACACAAAACACAAAAAC
CCAAACAAACCAA
>A2_nuttallii
GTTTTCCTTTTATAGGTGCTAATCTGCAGAGTGGCGATATTATCATCGGGAGGTGCACTG
AATCTGGGGCTGATCACAGTGTGAAACTCAAGCATACTGAAAAGGGCATGGTCCAAAAA-
GTTGTATT-GTCTTCCAATGATGAAGGAAAGAATTTTGTTGTGGTTTCTCTGAGACAGGT
AGATT-TTGCAAAATACTTCACTTGTGAA-----------------TTATAT-CTATA-G
CTGCTATATCTGACATAAATATTATGAAATGTTA-CTCATTTGACATATATTCACACACA
AGAAGTATTATGGAAGAC--GA-------------TCTTTTT--CCAGATTGTCAGATT-
ATC---GCTTTTTA-------CAT------------------------------------
------------------------------------------------------------
------------------------------------------------------------
--------------------------------------------------------CCTG
TTGTTCAGCTACATTTCTGACTTT-CTGCTTCAGGTTCGTTCTCCATGTCTTGGAGACAA
GTTCTCGAGCATGCATGGGCAAAAGGGTGTCCTAGGTTTTTTGGAGTCTC-------AAG
AGAATTTCCCTTTTACAATTCAGG--------------GAATT-----------------
--------------------GTTCCTGAC----------------GTCGTTATAAATCCT
CATGCCTTTCCTTCACGACAGACTCCTGGTCAACTTCTTGAGGCTGCCTTAGGGAAGGGG
ATCGCTGCTGGTGGGT--------CAATGAAATATGCC-ACCCC-TTTCTCCACTCCCAG
TGTTGAGACCATCACAGAGCAGCTGCACAGGTGAGAA-TTCCACTCACTAATGAG-ATTC
CAC--ACGAGTATTGC-ACCG-----------------------CAT-GTTAATTT-TGG
TGTATAGGTC-TTTTAGATTTTAT--------GTTTTAT-TTTATTCCAG--TTGCCTTG
GAATATGAAA-----TGTTG--TTGTCATCTTCATCCTG---------------------
------------------------------------------------------------
----------------------------------------------------------GT
CTTTT--ACCCTTT------------------GA--------------------------
---------AGAATCATTGA-CATTT-GCTTAACTTAC-ATGATA--GGGCTGGATTTTC
AAGATGGGGAAATGAGAGAGTTTACAATGGTCGAACTGGTGAAATGGTTCGCTCTCTTAT
ATTCATGGGTCCAACATTCTACCAGCGGCTAGTACACATGGCTGAAGACAAGGTAAAATT
CCGCAACACTGGGCCTGTGCACCCGCTA--ACCAGACAGCCAGTTGCAGA----------
-CAGAAAGCGTTTTGGAGGTATCAAGTTCGGTGAGATGGAGCGCGACTGCCTCATAGCAC
ACGGTGCAT-CTGCA---------------------------------------AACCTG
CACGAGCGCCTCT--TCACTCTGAGCGACTCATCTGAAATGCACATCTGCCAGAAATGCA
GTCATCCG----GCAAACGTGATTCAGCGACCAGTGGCTGGTGGCCGCAAGATAAGGGGT
CCT--TACTGTCGCGTTTGTGAG--------ACAGTGGATGACATTGTCAAAGTCAGCGT
ACCGTACGGGGCCAAGCTCTTGTGAAAACCAAC-AAAC----CCAAAAAAAAACAAAAAA
AAAAAACAAC-----AAC-AACACAAC--------------------------------A
AACAAACACCACAAAACACCAAACAACACAA-CCA-CAAACAAAACAAAAAAA-CACC-C
--AAACAAAAC-----------A---AAC-AAC-C--CACAAAACACAAAACACAAAAAC
CCAAACAAACCAA
>A3_nuttallii
GTTTTCCTTTTATAGGCGCTAATCTGCAGAGTGGCGATATTATCATCGGGAGGTGCACTG
AATCTGGGGCTGATCACAGTGTGAAACTCAAGCATACTGAAAAGGGCATGGTCCAAAAA-
GTTGTATT-GTCTTCCAATGATGAAGGAAAGAATTTTGTTGTGGTTTCTCTGAGACAGGT
AGATT-TTGCAAAATACTTCACTTGTGAA-----------------TTATAT-CTATA-G
CTGCTA--TCTGACATAAATATTATGAAATGTTA-CTCATTTGACATATATTCACACACA
AGAAGTATTATGGAAGACGAGA-------------TCTTTTT--CCAGATTGTCAGATT-
ATC---GCTTTTTA-------CAT------------------------------------
------------------------------------------------------------
------------------------------------------------------------
--------------------------------------------------------CCTG
TTGTTCAGCTACATTTCTGACTTT-CTGCTTCAGGTTCGTTCTCCATGTCTTGGAGACAA
GTTCTCGAGCATGCATGGGCAAAAGGGTGTCCTAGGTTTTTTGGAGTCTC-------AAG
AGAATTTCCCTTTTACAATTCAGG--------------GAATT-----------------
--------------------GTTCCTGAC----------------GTCGTTATAAATCCT
CATGCCTTTCCTTCACGACAGACTCCTGGTCAACTTCTTGAGGCTGCCTTAGGGAAGGGG
ATCGCTGCTGGTGGGT--------CAATGAAATATGCC-ACCCC-TTTCTCCACTCCCAG
TGTTGAGACCATCACAGAGCAGCTGCACAGGTGAGAA-TTCCACTCACTAATGAG-ATTC
CAC--ACGAGTATTGC-ACCG-----------------------CAT-GTTAATTT-TGG
TGTATAGGTC-TTTTAGATTTTAT--------GTTTTAT-TTTATTCCAG--TTGCCTTG
GAATATGAAA-----TGTTG--TTGTCATCTTCATCCTG---------------------
------------------------------------------------------------
----------------------------------------------------------GT
CTTTT--ACCCTTT------------------GA--------------------------
---------AGAATCATTGA-CATTT-GCTTAACTTAC-ATGATA--GGGCTGGATTTTC
AAGATGGGGAAATGAGAGAGTTTACAATGGTCGAACTGGTGAAATGGTTCGCTCTCTTAT
ATTCATGGGTCCAACATTCTACCAGCGGCTAGTACACATGGCTGAAGACAAGGTAAAATT
CCGCAACACTGGGCCTGTGCACCCGCTC--ACCAGACAGCCAGTTGCAGA----------
-CAGAAAGCGTTTTGGAGGTATCAAGTTCGGTGAGATGGAGCGCGACTGCCTCATAGCAC
ACGGTGCAT-CTGCA---------------------------------------AACCTG
CACGAGCGCCTCT--TCACTCTGAGCGACTCATCTGAAATGCACATCTGCCAGAAATGCA
GTCATCCG----GCAAACGTGATTCAGCGACCAGTGGCTGGTGGCCGCAAGATAAGGGGT
CCT--TACTGTCGCGTTTGTGAG--------ACAGTGGATGACATTGTCAAAGTCAGCGT
ACCGTACGGGGCCAAGCTCTTGTGAAAACCAAC-AAAC----CCACAAAAAAACAAAAAA
AAAAAAAAAC-----AAC-AACACAAC--------------------------------A
AACAAACACCACAAAACACCAAACAACACAA-CCA-CAAACAAAACAAAAAAA-CACC-C
--AAACAAAAC-----------A---AAC-AAC-C--CACAAAACACAAAACACAAAAAC
CCAAACAAACCAA
>A_pubescens
------------------------------------------------------------
------------------------------------------------------------
----------------------------AAGAATTTTGTTGTGGTTTCTCTGAGACAGGT
AGATT-TTGAAAAATACTTCACTTGTGAA-----------------TTATAT-CTATA-G
CTGCTA--TCTGACATAAATATTGTGAAATGTTA-CTCATTTGACAAATTTTAACACACA
AGAAGTATTATAGAAGACAAGA-------------TATTTTT--CCAGATTGTCAGATT-
ATC---GCTTTTTA-------CAT------------------------------------
------------------------------------------------------------
------------------------------------------------------------
--------------------------------------------------------CCTG
TTGTTCAGCTACGTTTCTGACTTT-CTGCTTCAGGTTCGTTCTCCATGTCTTGGAGACAA
GTTCTCGAGCATGCATGGGCAAAAGGGTGTCCTAGGTTTTTTGGAGTCTC-------AAG
AGAATTTCCCTTTTACAATTCAGG--------------GAATT-----------------
--------------------GTTCCTGAC----------------GTCGTTATAAATCCT
CATGCCTTTCCTTCACGACAGACTCCTGGTCAAC--------GCTGCCTTAGGGAAGGGG
ATCGCTGCTGGTGGGT--------CAATGAAATATGCC-ACCCC-TTTCTCCACTCCCAG
TGTTGAGACCATCACAGAGCAGCTGCACAGGTGAGAA-TTCCACTCACTAATGAG-ATTC
CAC--ACGAGTATTGC-ACCG-----------------------CAT-GTTAATTT-TGG
TGTATAGGTC-TTTTAGATTTTAT--------GTTTTAT-TTTATTCCAG--TTGCCTTG
GAATAAGAAA-----TGTTG--TTGTCATCTTCATCCTG---------------------
------------------------------------------------------------
----------------------------------------------------------GT
CTTTT--ACCCTTT------------------GA--------------------------
---------AGAATCATTGA-CATTT-GCTTAACTTAC-ATGATA--GGGCTGGATTTTC
AAGATGGGGAAATGAGAGAGTTTACAATGGTCGAACTGGTGAAATGGTCCGCTCTCTTAT
ATTCATGGGTCCAACATTCTACCAGCGGCTGGTACACATGGCTGAAGACAAGGTAAAATT
TCGCAACACTGGGCCTGTGCACCCGCTC--ACCAGACAGCCAGTTGCAGA----------
-CAGAAAGCGTTTTGGAGGTATCAAGTTCGGTGAGATGGAGCGCGACTGCCTCATAGCAC
ACGGTGCAT-CTGCA---------------------------------------AACCTG
CACGAGCGCCTCT--TCACTCTGAGCGACTCATCTGAAATGCACATCTGCCAGAAATGCA
GTCATCCG----GCAAACGTGATTCAGCGACCAGTGGCTGGTGGCCGCAAGATAAGGGGT
CC---TACTGTCGCGTTTGTGAG--------ACAGTGGATGACATTGTCAAAGTCAGCGT
ACCGTACGGGGCCAAGCTCTTGTG------AAC-AAAC----CCACAAAAAAACAAAAAA
AAAAAAAAAC-----AAC-AACACAAC--------------------------------A
AACAAACACCACAC-ACACCAAACAACACAA-CCA-CAAACAAAACAAAAAAA-CACC-C
--AAACAAAAC-----------A---AAC-AAC-C--CACAAAACACAAAACACAAAAAC
CCAAACAAC-CAA
>A1_hirta
GTTTTCCTTTTATAGGCGCTAATCTGCAGAGTGGCGATATTATCATAGGGAGGTGCACTG
AATCTGGGGCTGATCACAGTGTGAAACTCAAGCATACTGAAAAGGGCATGGTCCAAAAA-
GTTGTATT-GTCTTCCAATGATGAAGGGAAGAATTTTGTTGTGGTTTCTCTGAGACAGGT
AGATT-TTGAAAAGTGCTTCACTTGTGAA-----------------TTATAT-CTGTA-G
CTGCTA--TCTGACATAA----------------------------TATATTCACACACA
AGATGTATTAAGGAAGACAAGACAACTTTTTT---TCTTTTTC-CCAGATTGTCAGATC-
ATC---GCTTTTTA-------GAT------------------------------------
------------------------------------------------------------
------------------------------------------------------------
--------------------------------------------------------CCTG
TTGTTCAGCTACCTTTCTGACTTT-CTGCTGCAGGTTCGTTCTCCATGTCTTGGAGACAA
GTTCTCGAGCATGCATGGTCAAAAGGGTGTCCTAGGCTTTTTGGAGTCTC-------AAG
AGAATTTCCCGTTCACAATTCAGG--------------GAATT-----------------
--------------------GTTCCTGAC----------------GTCGTTATAAACCCT
CATGCCTTTCCTTCACGACAGACTCCTGGTCAACTCCTTGAGGCTGCCTTAGGGAAGGGG
ATCGCTGCTGGTGGGT--------CAATGAGATATGCC-ACCCC-TTTCTCCACTCCCAG
TGTTGAGACCATCACAGAGCAGCTGCACAGGTAACAA-TTCCACTCACTAATGAG-ATTC
CAC--CCGAGTATTGC-ACAG-----------------------CAT-GTCAATTT-TGG
TATATAGGTC-TTTTAGATTTTTT--------GTTTTAT-TTTATTTGAG--TTGCCTTA
GAATTATAAA-----TGTTG--TCATCATCTTCATCCYG---------------------
------------------------------------------------------------
----------------------------------------------------------GT
CTTTT--ACCCTTA------------------GA--------------------------
---------AGAATCATTGA-CATTT-GCTTAACTTAC-ATGATA--GGGCTGGATTTTC
AAGATGGGGAAATGAGAGAGTTTACAATGGTCGAACTGGTGAAATGGTTCGCTCTCTCAT
ATTCATGGGTCCAACATTCTACCAGCGGCTGGTACACATGGCTGAAGACAAGGTCAAATT
CCGCAACACTGGGCCAGTGCACCCACTC--ACCAGACAGCCAGTTGCAGA----------
-CAGAAAGCGTTTTGGAGGTATCAAGTTCGGTGAGATGGAGCGCGACTGCCTCATAGCAC
ATGGTGCAT-CTGCA---------------------------------------AACCTG
CACGAGCGCCTGT--TCACTCTGAGCGACTCATCTGAAATGCACATCTGCCAGAAATGCA
GTCATCCG----GCAAACGTGATTCAGCGACCAGTGGCTGGTGGCCGCAAGATAAGGGGC
CCT--TATTGTCGCGTTTGTGAG--------ACAGTGGATGACATTGTCAAAGTCAGCGT
ACCTTACGGGGCCAAGCTCTTGTGAAAACCAAC-AAAC----CCACAAAAAC---AAAAA
AAAAAAAAAAAAC--AAACAACACAAC--------------------------------A
AACAAACACCACAAAACACCAAACAACACAA-CCA-CAAACAAAACAAAAAAA-CACC-C
--AAACAAAAC-----------A---AAC-AAC-C--CACAAAACACAAAACACAAAAAC
CCAAACAAACCAA
>A2_hirta
GTTTTCCTTTTATAGGCGCTAATCTGCAGAGTGGCGATATTATCATAGGGAGGTGCACTG
AATCTGGGGCTGATCACAGTGTGAAACTCAAGCATACTGAAAAGGGCATGGTCCAAAAA-
GTTGTATT-GTCTTCCAATGATGAAGGAAAGAATTTTGTTGTGGTTTCTCTGAGACAGGT
AGATT-TTGAAAAATACTTCACTTGTGAA-----------------TTATAT-CTATA-G
CTGCTA--TCTGACATAAATATTATGAAATGTTA--TCATTTGTCATATATTCACACACA
AGARGTATTATAGAAGACAAGA-------------TCTTTTT--GTAGATTGTCAGATT-
TTC---GCTTTTTA-------CAT------------------------------------
------------------------------------------------------------
------------------------------------------------------------
--------------------------------------------------------CCTG
TTGTTCAGCTACGTTTCTGACTTT-CTGCTTCAGGTTCGTTCTCCATGTCTTGGAGACAA
GTTCTCGAGCATGCATGGGCAAAAGGGTGTCCTAGGTTTTTTGGAGTCTC-------AAG
AGAATTTCCCTTTTACAATTCAGG--------------GAATT-----------------
--------------------GTTCCTGAC----------------GTCGTTATAAATCCT
CATGCCTTTCCTTCACGACAGACTCCTGGTCAACTTCTTGAGGCTGCCTTAGGGAAGGGG
ATCGCTGCTGGCGGGT--------CAATGAAATATGCC-ACCCC-TTTCTCCACTCCCAG
TGTTGAGACCATCACAGAGCAGCTGCACAGGTGAGAA-TTCCACTCACTAATGAG-ATTC
CAC--ATGAGCATTGC-ACCG-----------------------CAT-GTTAATTT-TGG
TGTGTAGGTC-ATTTAGATTTTAT--------GTTTTAT-TTTATTCCAG--TTGCCTTG
GAATATGAAA-----TGTTG--TTGTCATCTTCATCCTG---------------------
------------------------------------------------------------
----------------------------------------------------------GT
CTTTT--ACCCTTT------------------GA--------------------------
---------AGAATCATTGA-CATTT-GCTTAACTTAC-ATGATA--GGGCTGGATTTTC
AAGATGGGGAAATGAGAGAGTTTACAATGGTCGAACTGGTGAAATGGTTCGCTCTCTTAT
ATTCATGGGTCCAACATTCTACCAGCGGCTGGTACACATGGCTGAAGACAAGGTAAAATT
CCGCAACACTGGGCCTGTGCACCCGCTC--ACCAGACAGCCAGTTGCAGA----------
-CAGAAAGCGTTTTGGAGGTATCAAGTTCGGTGAGATGGAGCGCGACTGCCTCATAGCAC
ACGGTGCAT-CTGCA---------------------------------------AACCTG
CACGAGCGCCTCT--TCACTCTGAGCGACTCGTCTGAAATGCACATCTGCCAGAAATGCA
GTCATCCA----GCAAACGTGATTCAGCGGCCAGTGGCTGGTGGCCGCAAGATAAGGGGT
CCT--TACTGTCGCGTTTGTGAG--------ACAGTGGATGACATTGTCAAAGTCAGCGT
ACCGTACGGGGCCAAGCTCTTGTGAAAACCAAC-AAAC----CCACAAAAAAA-CAAAAA
AAAAAAAAAC-----AAC-AACACAAC--------------------------------A
AACAAACACCACAAAACACCAAACAACACAA-CCA-CAAACAAAACAAAAAAA-CACC-C
--AAACAAAAC-----------A---AAC-AAC-C--CACAAAACACAAAACACAAAAAC
CCAAACAAACCAA
>A1_mirabilis
GTTTTCCTTTTATAGGCGCTAATCTGCAGAGTGGCGATATTATCATAGGGAGGTGCACTG
AATCTGGGGCTGATCACAGTGTGAAACTCAAGCATACTGAAAAGGGCATGGTCCAAAAA-
GTTGTATT-GTCTTCCAATGATGAAGGAAAGAATTTTGTTGTGGTTTCTCTGAGACAGGT
AGATT-TTGAAAAGTACTTCACTTGTGAA-----------------TTATAT-CTATA-G
CTGCTA--TCTGACATAA----------------------------TATATTCACACACA
AGAAGTATTATGGAAGACAAGACAACTTTTT----TCTTTTTC-CCAGATTGTCAGATC-
ATC---GCTTTTTA-------GAT------------------------------------
------------------------------------------------------------
------------------------------------------------------------
--------------------------------------------------------CCTG
TTGTTCAGCTACGTTTCTGATTTT-CTGCTGCAGGTTCGTTCTCCATGTCTTGGAGACAA
GTTCTCGAGCATGCATGGTCAAAAGGGTGTCCTAGGCTTTTTGGAGTCTC-------AAG
AGAATTTCCCGTTCACAATTCAGG--------------GAATT-----------------
--------------------GTTCCTGAC----------------GTCGTTATAAACCCT
CATGCCTTTCCTTCACGACAGACTCCTGGTCAACTCCTTGAGGCTGCCTTAGGGAAGGGG
ATCGCTGCTGGTGGGT--------CAATGAGATATGCC-ACCCC-TTTCTCCACTCCTAG
TGTTGAGACCATCACAGAGCAGCTGCACAGGTGACAA-TTCCACTCACTAATGAG-ATTC
CAC--CTGAGTATTGC-ACCA-----------------------CAT-GTCAATTT-TGG
TATATAGGTC-TTTTAGATTTTTT--------GTTTTAT-TTTATTCGAG--TTGCCTTA
GAATTAGAAA-----TGTTG--TCATCATCTTCATCCTG---------------------
------------------------------------------------------------
----------------------------------------------------------GT
CTTTT--ACCCTTA------------------GA--------------------------
---------AGAATCATTGA-CATTT-GCTTAACTTAC-ATGATA--GGGCTGGATTTTC
AAGATGGGGAAATGAGAGAGTTTACAATGGTCGAACTGGTGAAATGGTTCGCTCTCTCAT
ATTCATGGGTCCAACATTCTACCAGCGGCTGGTACACATGGCTGAAGACAAGGTCAAATT
CCGCAACACTGGGCCAGTGCACCCACTC--ACCAGACAGCCAGTTGCAGA----------
-CAGAAAGCGTTTTGGAGGTATCAAGTTCGGTGAGATGGAGCGCGACTGCCTCATAGCAC
ATGGTGCAT-CTGCA---------------------------------------AACCTG
CACGAGCGCCTGT--TCACTCTGAGCGACTCATCTGAAATGCACATCTGCCAGAAATGCA
GTCATCTG----GCAAACGTGATTCAGCGACCAGTGGCTGGTGGCCGCAAGATAAGGGGC
CCT--TATTGTCGCGTTTGTGAG--------ACAGTGGATGACATTGTCAAAGTCAGCGT
ACCTTACGGGGCCAAGCTCTTGTGAAAACCAAC-AAAC----CCACAAAAAC---AAAAA
AAAAAAAAAAAC---AAACAACACAAC--------------------------------A
AACAAACACCACAAAACACCAAACAACACAA-CCA-CAAACAAAACAAAAAAA-CACC-C
--AAACAAAAC-----------A---AAC-AAC-C--CACAAAACACAAAACACAAAAAC
CCAAACAAACCAA
>A2_mirabilis
GTTTTCCTTTTATAGGCGCTAATCTGCAGAGTGGCGATATTATCATAGGGAGGTGCACTG
AATCTGGGGCTGATCACAGTGTGAAACTCAAGCATACTGAAAAGGGCATGGTCCAAAAA-
GTTGTATT-GTCTYCCAATGATGAAGGAAAGAATTTTGTTGTGGTTTCTCTGAGACAGGT
AGATT-TTGAAAAATACTTCACTTGTGAA-----------------TTATAT-CTATA-G
CTGCTA--TCTGAC--AAATATTATGAAATGTTA-CTCATTTGTCATATATTCACACACA
AGAAGTATTATAGAAGACAAGA-------------TCTTTTT--CTAGATTGTCAGATT-
ATT---GCTTTTTA-------CAT------------------------------------
------------------------------------------------------------
------------------------------------------------------------
--------------------------------------------------------CCTA
ATGTTCAGCTACGTTTCTGACTTT-CTGCTTCAGGTTCGTTCTCCATGTCTTGGAGACAA
GTTCTCGAGCATGCATGGGCAAAAGGGTGTCCTAGGTTTTTTGGAGTCTC-------AAG
AGAATTTCCCTTTTACAATTCAGG--------------GAATT-----------------
--------------------GTTCCTGAC----------------GTCGTTATAAATCCT
CATGCCTTTCCTTCACGACAGACTCCTGGTCAACTTCTTGAGGCTGCCTTAGGGAAGGGG
ATCGCTGCTGGCGGGT--------CAATGAAATATGCC-ACCCC-TTTCTCCACTCCCAG
TGTTGAGACCATCACAGAGCAGCTGCACAGGTGAGAA-TTCCACTCACTAATGAG-ATTC
CAC--ACGAGTATTGC-ACCG-----------------------CAT-GTTAATTT-TGG
TGTATAGGTC-TTTTAGATTTTAT--------GTTTTAT-TTTATTCCAG--TTGCCTTG
GAATATGAAA-----TGTTG--TTGTCATCTTCATCCTG---------------------
------------------------------------------------------------
----------------------------------------------------------GT
CTTTT--ACCCTTT------------------GA--------------------------
---------AGAATCATTGA-CATTT-GCTTAACTTAC-ATGATA--GGGCTGGATTTTC
AAGATGGGGAAATGAGAGAGTTTACAATGGTCGAACTGGTGAAATGGTTCGCTCTCTTAT
ATTCATGGGTCCAACATTCTACCAGCGGCTGGTACACATGGCTGAAGACAAGGTAAAATT
CCGCAACACTGGGCCTGTGCACCCGCTC--ACCAGACAGCCAGTTGCAGA----------
-CAGAAAGCGTTTCGGAGGTATCAAGTTCGGTGAGATGGAGCGCGACTGCCTCATAGCAC
ACGGTGCAT-CTGCA---------------------------------------AACCTG
CACGAGCGCCTCT--TCACTCTGAGCGACTCATCTGAAATGCACATCTGCCAGAAATGCA
GTCATCCA----GCAAACGTGATTCAGCGACCAGTGGCTGGTGGCCGCAAGATAAGGGGT
CCT--TACTGTCGCGTTTGTGAG--------ACAGTGGATGACATTGTCAAAGTCAGCGT
ACCGTACGGGGCCAAGCTCTTGTGAAAACCAAC-AAAC----CCACCAAAAAACAAAAAA
AAAAAAAAAC-----AAC-AACACAAC--------------------------------A
AACAAACACCACAAAACACCAAACAACACAA-CCA-CAAACAAAACAAAAAAA-CACC-C
--AAACAAAAC-----------A---AAC-AAC-C--CACAAAACACAAAACACAAAAAC
CCAAACAAACCAA
>A1_uliginosa
GTTTTCCTTTTATAGGTGCTAATCTGCAGAGTGGCGATATTATCATAGGGAGGTGCACTG
AATCTGGGGCTGATCACAGTGTGAAACTCAAGCATACTGAAAAGGGCATGGTCCAAAAA-
GTTGTATT-GTCTTCCAATGATGAAGGGAAGAATTTTGTTGTGGTTTCTCTGAGACAGGT
AGATT-TTGAAAAGTACTTCACTTGTGAA-----------------TTATAT-CTATA-G
CTGCTA--TCTGACAKAA----------------------------TATATTCACACACA
AGAAGTATTATGGAAGACAAGACAACTTTTT----TCTTTTTC-CGAGATTGTCAGATC-
ATC---GCTTTTTA-------GAT------------------------------------
------------------------------------------------------------
------------------------------------------------------------
--------------------------------------------------------CCTG
TTGTTCAGCTACATTTCTGACTTT-CTGCTGCAGGTTCGTTCTCCATGTCTTGGAGACAA
GTTCTCGAGCATGCATGGYCWAAAGGGTGTCCTAGGCTTTTKGGAGTCTC-------AMG
AGAATTTCCCGTTCACAATTCAGR--------------GAATT-----------------
--------------------GTTCCTGAC----------------GTCGTTATAAACCCT
CATGCCTTTSCTTCACGACAGACTCCTGGTCAACTCCTTGAGGCTGCCTTAGGGAAGGGG
ATCGCTGCTGGTGGGT--------CAATGAGATATGCC-ACCCC-TTTCTCCACTCCCAG
TGTTGAGACCATCACAGAGCAGCTGCACAGGTAACAA-TTCCACTCACTAATGAG-ATTC
CAC--CCGAG--------CAG-----------------------CAT-GTCAATTT-TGG
TATATAGGTC-TTTTAGATTTTTT--------GTTTTAT-TTTATTCGAG--TTGCCTTA
GAATTAGAAA-----TGTTG--TCATCATCTTCATCCTG---------------------
------------------------------------------------------------
----------------------------------------------------------GT
CTTTT--ACCCTTA------------------GA--------------------------
---------AGAATCATTGA-CATTT-GCTTAACTTAC-ATGATA--GGGCTGGATTTTC
AAGATGGGGAAGTGAGAGAGTTTACAATGGTCGAACTGGTGAAATGGTTCGCTCTCTCAT
ATTCATGGGTCCAACATTCTACCAGCGGCTGGTACACATGGCTGAAGACAAGGTCAAATT
CCGCAACACTGGGCCAGTGCACCCACTC--ACCAGACAGCCAGTTGCAGA----------
-CAGAAAGCGTTTTGGAGGTATCAAGTTCGGTGAGATGGAGCGCGACTGCCTCATAGCAC
ATGGTGCAT-CTGCA---------------------------------------AACCTG
CACGAGCGCCTGT--TCACTCTGAGCGACTCATCTGAAATGCACATCTGCCAGAAATGCA
GTCATCTG----GCAAACGTGATTCAGCGACCTGTGGCTGGTGGCCGCAAGATAAGGGGC
CCT--TATTGTCGCATTTGTGAG--------ACAGTGGATGACATTGTCAAAGTCAGCGT
ACCTTACGGGGCCAAGCTCTTGTGAAAACCAAC-AAAC----CCACAAAAAC---AAAAA
AAAAAAAAAAAC---AAACAACACAAC--------------------------------A
AACAAACACCACAAAACACCAAACAACACCA--CA-CAAACAAAACAAAAAAA-CACC-C
--AAACAAAAC-----------A---AAC-AAC-C--CACAAAACACAAAACACAAAAAC
CCAAACAAACCAA
>A2_uliginosa
GTTTTCCTTTTATAGGCGCTAATCTGCAGAGTGGCGATATTATCATAGGGAGGTGCACTG
AATCTGGGGCTGATCACAGTGTGAAACTCAAGCATACTGAAAAGGGCATGGTCCAAAAA-
GTTGTATT-GTCTTCCAATGATGAAGGAAAGAATTTTGTTGTGGTTTCTCTGAGACAGGT
AGATT-TTGAAAAATACTTCACTTGTGAA-----------------TTATAT-CTATA-G
CTGCTA--TCTGACATAAATATTGTGAAATGTTAACTCATTTGTCATATATTCACACACA
AGAAGTATTATAGAAGACAATA-------------TCTTTTT--CTAGATTGTCAGATT-
ATC---GCTTTTTA-------CAT------------------------------------
------------------------------------------------------------
------------------------------------------------------------
--------------------------------------------------------CCTG
TTGTTCAGCTACGTTTCTGACTTT-CTGCTTCAGGTTCGTTCTCCATGTCTTGGAGACAA
GTTCTCAAGCATGCATGGGCAAAAGGGTGTCCTAGGTTTTTTGGAGTCTC-------AAG
AGAATTTCCCTTTTACAATTCAGG--------------GAATT-----------------
--------------------GTTCCTGAC----------------GTCGTTATAAATCCT
CATGCCTTTCCTTCACGACAGACTCCTGGTCAACTTCTTGAGGCTGCCTTAGGGAAGGGG
ATCGCTGCTGGCGGGT--------CAATGAAATATGCC-ACCCC-TTTCTCCACTCCCAG
TGTTGAGACCATCACAGAGCAGCTGCACAGGTGAGAA-TTCCACTCACTAATGAG-ATTC
CAC--ATGAGTATTGC-ACCG-----------------------CAT-GTTAATTT-TGG
TGTATAGGTC-TTTTAGATTTTAT--------GTTTTAT-TTTATTCCAG--TTGCCTTG
GAATATGAAA-----TGTTG--TTGTCATCTTCATCCTG---------------------
------------------------------------------------------------
----------------------------------------------------------GT
CTTTT--ACTCTTT------------------GA--------------------------
---------AGAATCATTGA-CATTT-GCTTAACTTAC-ATGATA--GGGCTGGATTTTC
AAGATGGGGAAATGAGAGAGTTTACAATGGTCGAACTGGTGAAATGGTTCGCTCTCTTAT
ATTCATGGGTCCAACATTCTACCAGCGGCTGGTACACATGGCTGAAGACAAGGTAAAATT
CCGCAACACTGGGCCTGTGCACCCGCTC--ACCAGACAGCCAGTTGCAGA----------
-CAGAAAGCGTTTTGGAGGTATCAAGTTTGGTGAGATGGAGCGCGACTGCCTCATAGCAC
ACGGTGCAT-CTGCA---------------------------------------AACCTG
CACGAGCGCCTCT--TCACTCTGAGCGACTCATCTGAAATGCACATCTGCCAGAAATGCA
GTCATCCA----GCAAACGTGATTCAGCGACCAGTGGCTGGTGGCCGCAAGATAAGGGGT
CCT--TACTGTCGCGTTTGTGAG--------ACAGCGGATGACATTGTCAAAGTCAGCGT
ACCGTACGGGGCCAAGCTCTTGTGAAAACCAAC-AAAC----CCACAAAAAAAAAAAAAA
AAAAAAAAAC-----AAC-AACACAAC--------------------------------A
AACAAACACCACAAAACACCAAACAACACAA-CCA-CAAACAAAACAAAAAAA-CACC-C
--AAACAAAAC-----------A---AAC-AAC-C--CACAAAACACAAAACACAAAAAC
CCAAACAAACCAA
>A1_epipsila
GTTTTCCTTTTATAGGCTCTAATCTGCAGAGTGGCGATATTATCATAGGGAGGTGCACTG
AATCTGGGGCTGATCACAGTGTGAAACTCAAGCATACTGAAAAGGGCATGGTCCAAAAA-
GTTGTATT-GTCTTCCAATGATGAAGGGAAGAATTTTGTTGTGGTTTCTCTGAGACAGGT
AGATT-TTGAAAAGTACTTCACTTGTGAA-----------------TTATAT-CTATA-G
CTGCTA--TGTGACATAA----------------------------TATATTCACACACA
AGAAGTATTATGGAAGACAAGACAACTTTTTT---TCTTTTTC-CCAGATTGTCAGATC-
ATC---GCTTTTTA-------GAT------------------------------------
------------------------------------------------------------
------------------------------------------------------------
--------------------------------------------------------CCTG
TTGTTCAGCTACGTTTCTGACTTT-CTGCTGCAGGTTCGTTCTCCATGTCTTGGAGACAA
GTTCTCGAGCATGCATGGTCAAAAGGGTGTCCTAGGCTTTTTGGAGTCTC-------AAG
AGAATTTCCCGTTCACAATTCAGG--------------GAATT-----------------
--------------------GTTCCTGAC----------------GTCGTTATAAACCCT
CATGCCTTTCCTTCACGACAGACTCCTGGTCAACTCCTTGAGGCTGCCTTAGGGAAGGGG
ATCGCTGCTGGTGGGT--------CAATGAGATATGCC-ACCCC-TTTCTCCACTCCCAG
TGTTGAGACCATCACAGAGCAGCTGCACAGGTGACAA-TTCCACTTATTAATGAG-ATTC
CAC--CCGAGTATTGC-ACCG-----------------------CAT-GTTAATTT-TGG
TATATAGGTC-TTTTAGATTTTAT--------GTTTTAT-TTTATTCGAG--TTGCCTTA
GAATTAGAAA-----TGTTG--TCATCATCTTCATCCTG---------------------
------------------------------------------------------------
----------------------------------------------------------GT
CTTTT--ACCCTTA------------------GA--------------------------
---------AGAATCATTGA-CATTT-GCTTAACTTAC-ATGATA--GGGCTGGATTTTC
AAGATGGGGAAATGAGAGAGTTTACAATGGTCGAACTGGTGAAATGGTTCGCTCTCTCAT
ATTCATGGGTCCAACATTCTACCAGCGGCTGGTACACATGGCCGAAGATAAAGTAAAATT
CCGCAACACTGGGCCAGTGCACCCACTC--ACCAGACAGCCAGTTGCAGA----------
-CAGAAAGCGTTTTGGAGGTATCAAGTTCGGTGAGATGGAGCGCGACTGCCTCATAGCAC
ATGGTGCAT-CTGCA---------------------------------------AACCTG
CACGAGCGCCTGT--TCACTCTGAGCGACTCATCTGAAATGCACATCTGCCAGAAATGCA
GTCATCCG----GCAAACGTGATTCAGCGACCAGTGGCTGGTGGCCGCAAGATAAGGGGC
CCT--TATTGTCGCGTTTGTGAG--------ACAGTGGATGACATTGTCAAGGTCAGCGT
ACCTTACGGGGCGAAGCTCTTGTGAAAACCAAC-AAAC----CCACAAAAAC---AAAAA
AAAAAAAAAAAAC--AAACAACACAAC--------------------------------A
AACAAACACCACAAAACACCAAACAACACAA-CCA-CAAACAAAACAAAAAAA-CACC-C
--AAACAAAAC-----------A---AAC-AAC-C--CACAAAACACAAAACACAAAAAC
CCAAACAAACCAA
>A2_epipsila
GTTTTCCTTTTATAGGCGCTAATCTGCAGAGWGGCGATATTATCATAGGGAGGTGCACTG
AATCTGGGGCTGATCACAGTGTGAAACTCAAGCATACTAAAAAGGGCATGGTCCAAAAA-
GTTGTATT-GTCTTCCAATGATGAAGGAAAGAATTTTGTTGTGGTTTCTCTGAGACAGGT
AGATT-TTGAAAAATACTT-----GTGAA-----------------TTATAT-CTATA-G
CTGCTA--TCTGACATAAATATTTTGAAATGTTA-CTCATTTGACATATATT-ACACACA
AGAAGTATTATAGAAGACAAGA-------------TCTTT----CCGAATCGTCAGATT-
ATC---GCTTTTTAGTTTTTACAT------------------------------------
------------------------------------------------------------
------------------------------------------------------------
--------------------------------------------------------CCTG
TTGTTCAGCTATGTTTCTTACTTTTCTGCTTCAGGTTCGTTCTCCATGTCTTGGAGACAA
GTTCTCGAGCATGCATGGGCAAAAGGGTGTCCTAGGTTTTTTGGAGTCTC-------AAG
AGAATTTCCCTTTTACAATTCATG--------------GAATT-----------------
--------------------GTTCCTGAC----------------GTCGTTATAAATCCT
CATGCCTTTCCTTCACGACAGACTCCTGGTCAACTTCTTGAGGCTGCCTTAGGGAAGGGG
ATAGCTGCTGGTGGGT--------CAATGAAATATGCC-ACCCC-TTTCTCCACTCCCAG
TGTTGAGACCATCACAGAGCAGCTGCACAGGTGAGAA-TTCCACTCACTAATGAG-ATTC
CAC--ACGAGTATTGC-ACCG-----------------------CAT-GTTAATTT-TGG
TGTATAGGTC-TTTTAGATTTTAT--------GTTTTAT-TTTATTCCAG--TTGCCTTG
GAATAAGAAA-----TGTTG--CTGTCATCTTCATCCTG---------------------
------------------------------------------------------------
----------------------------------------------------------GT
CT-TT--ACCCTTT------------------GA--------------------------
---------AGAATCATTGA-CATTT-GCTTAACTTAC-ATGATA--GGGCTGGATTTTC
AAGATGGGGAAATGAGAGAGTTTACAATGGTCGAACTGGTGAAATGGTTCGCTCTCTTAT
ATTCATGGGTCCAACATTCTACCAGCGGCTGGTACACATGGCTGAAGACAAGGTCAAATT
CCGAAACACTGGGCCTGTGCACCCACTC--ACCAGACAACCAGTTGCAGA----------
-CAGAAAGCGTTTTGGAGGTATCAAGTTCGGTGAGATGGAGCGCGACTGCCTCATAGCAC
ACGGTGCAT-CTGCA---------------------------------------AACCTG
CACGAGCGCCTCT--TCACTCTGAGCGATTCATCTGAAATGCACATCTGCCAGAAATGCA
GTCATCCA----GCAAACGTGATTCAGCGACCAGTGGCTGGTGGCCGCAAGATAAGGGGT
CCT--TACTGTCGCGTTTGTGAG--------ACAGTGGATGACATTGTCAAAGTCAGTGT
ACCGTACGGGGCCAAGCTCTTGTGAAAACCAAC-CAAC----CCACAAAAAAACAAAAAC
AAAAAAAAAC-----CA--AACACAAA--------------------------------A
AAAAAACACCACAAAACACCAAACAACACAA-CCA-CAAACAAAACAAAAAAA-CACC-C
--AAACAAAAC-----------A---CAC-AAC-C--CACAAAACACAAAACACAAAAAC
CCAAACAAACCAA
>A1_selkirkii
GTTTTCCTTTTATAGGCGCTAATCTGCAGAGTGGCGATATTATCATAGGGAGGTGCACTG
AATCTGGGGCTGATCACAGTGTGAAACTCAAGCATACTGAAAAGGGCATGGTCCAAAAA-
GTTGTATT-GTCTTCCAATGATGAAGGGAAGAATTTTGTTGTGGTTTCTCTGAGACAGGT
AGATT-TTGAAAAGTACTTCACTGGTGAA-----------------TGATAT-CTATA-G
CTGTTA--TCTGACAT-A----------------------------TATATTCACACACA
AGAAGTA-------------------TTTTT----TCTTTTCC-CCAGATTGTCAGATC-
ATC---GCTTTTTA-------GAT------------------------------------
------------------------------------------------------------
------------------------------------------------------------
--------------------------------------------------------CCTG
TTGTTCAGCTACGTTTCTGACTTT-CTGCTGCAGGTTCGTTCTCCATGTCTTGGAGACAA
GTTCTCGAGCATGCATGGTCAAAAGGGTGTCCTAGGCTTTGTGGAGTCTC-------AAG
AGAATTTCCCGTTCACAATTCAGG--------------GAATT-----------------
--------------------GTTCCTGAC----------------GTCGTTATAAATCCT
CATGCCTTTCCTTCACGACAGACTCCTGGTCAACTCCTTGAGGCTGCCTTAGGGAAGGGG
ATCGCTTCTGGTGGGT--------CAATGAGATATGCC-ACCCC-TTTCTCCACTCCCAG
TGTTGAGACCATCACAGAGCAGCTGCACAGGTGACAA-TTCCACTTACTAATGAG-ATTC
CAC--CCGAGTATTGC-ACCG-----------------------CAT-GTTAATTT-TGG
TATATAGGTC-TTTTAGATTTTAT--------GTTTTAT-TTTATTGGAG--TTGCCTTA
GAATTAGAAA-----TGTTG--TCATCATCTTCATCCTG---------------------
------------------------------------------------------------
----------------------------------------------------------GT
CTTTT--ACCCTTA------------------GA--------------------------
---------AGAATCATTGA-CATTT-GCTTAACTTAC-ATGATA--GGGCTGGATTTTC
AAGATGGGGAAATGAGAGAGTTTACAATGGTCGAACTGGTGAAATGGTTCGCTCTCTCAT
ATTCATGGGTCCAACATTCTACCAGCGGCTGGTACACATGGCTGAAGACAAGGTTAAATT
TCGAAACACTGGGCCAGTGCACCCACTC--ACCAGACAGCCAGTTGCAGA----------
-CAGAAAGCGTTTTGGAGGTATCAAGTTCGGTGAGATGGAGCGCGACTGCCTCATAGCAC
ATGGTGCAT-CTGCA---------------------------------------AACCTG
CATGAGCGCCTGT--TCACTCTGAGCGACTCATCTGAAATGCACATCTGCCAGAAATGCA
GTCATCCG----GCAAACGTGATTCAGCGACCAGTGGCTGGTGGCCGCAAGATAAGGGGC
CCT--TATTGTCGCGTTTGTGAG--------ACAGTGGATGACATTGTCAAAGTCAGCGT
ACCTTACGGGGCCAAGCTCTTGTGAAAACCAAC-AAAC----CCACAAACAC---AAAAA
AAAC----AAAC---AAACAACACAAC--------------------------------A
AACAAACACCACAAAACACCAAACAACACAA-CCA-CAAACAAAACAAAAAAA-CACC-C
--AAACAAAAC-----------A---AAC-AAC-C--CACAAAACACAAAACACAAAAAC
CCAAACAAACCAA
>A2_selkirkii
GTTTTCCTTTTATAGGCGCTAATCTGCAGAGTGGCGATATTATCATAGGGAGGTGCACTG
AATCTGGGGCTGATCACAGTGTGAAACTCAAGCATACTGAAAAGGGCATGGTCCAAAAA-
GTTGTATT-GTCTTCCAATGATGAAGGAAAGAATTTTGTTGTGGTTTCTCTGAGACAGGT
AGATT-TTGAATTATACTTCACTTGTGAA-----------------TTATAT-CTATA-G
CTGCTA--TCTGACATAAATATCATGAAATGTTA-CTCATTTGACATA---TCACACACA
AGAAGTATTATATAAGACAAGA-------------TCTTTTT--CCAGATTGTCAGATT-
ATC---TCTTTTTA-------CAT------------------------------------
------------------------------------------------------------
------------------------------------------------------------
--------------------------------------------------------CCTG
TTGTTCAGCTACGTTTCTGACTTTTCTGCTTCAGGTTCGTTCTCCATGTCTTGGAGACAA
GTTCTCGAGCATGCATGGGCAAAAGGGTGTCCTAGGTTTTTTGGAGTCTC-------AAG
AGAATTTCCCTTTTACAATTCAGG--------------GAATT-----------------
--------------------GTTCCTGAT----------------GTCGTTATAAATCCT
CATGCCTTTCCTTCACGACAGACTCCTGGTCAACTTCTTGAGGCTGCCTTAGGGAAGGGG
ATCGCTGCTGGTGGGT--------CAATGAAATATGCC-ACCCC-TTTCTCCACTCCCAG
TGTTGAGACCATCACTGAGCAGCTGCACAGGTGAGAA-TTCCACTCACTAATGAG-ATTC
CAC--GCGAGTATTGC-ACCG-----------------------CAT-GTTAATTT-TGG
TGTATAGGTC-TTTTAGATTTTAT--------GTTTTAT-TTTAATCCAG--TTGCCTTG
GAATAAGAAA-----TGTTG--TTGTCATCTTCATCCTG---------------------
------------------------------------------------------------
----------------------------------------------------------GT
CTTTT--ACCCTTT------------------GA--------------------------
---------AGAATCATTGA-CATTT-GCTTAACTTAC-ATGATA--GGGCTGGATTTTC
AAGATGGGGAAATGAGAGAGTTTACAATGGTCGAACTGGTGAAATGGTTCGCTCTCTTAT
ATTCATGGGTCCAACATTCTACCAGCGGCTGGTACACATGGCTGAAGACAAGGTGAAATT
CAGAAACACTGGGCCTGTGCACCCGCTC--ACCAGACAACCAGTTGCAGA----------
-CAGAAAGCGTTTTGGAGGTATCAAGTTCGGTGAGATGGAGCGCGACTGCCTCATAGCAC
ACGGTGCAT-CTGCA---------------------------------------AACCTG
CACGAGCGCCTCT--TCACTCTGAGCGACTCATCTGAAATGCACATCTGCCAGAAATGCA
GTCATCCA----GCAAACGTGATTCAGCGACCAGTGGCTGGTGGCCGCAAGATAAGGGGT
CCT--TACTGTCGCTTTTGTGAG--------ACAGTGGATGACATTGTCAAAGTCAGTGT
ACCGTACGGGGCCAAGCTCTTGTGAAAACCAAC-AAAC----CCACAAAAAAACAACA-A
AAAAAAAAAC-----AAC-AACACAAC--------------------------------A
AAAAAACACCACAAAACACCAAACAACACAA-CCA-CAAACAAAACAAAAAAA-CACC-C
--AAACAAAAC-----------A---AAC-AAC-C--CACAAAACACAAAACACAAAAAC
CCAAACAAACCAA
>A1_verecunda
GTTTTCCTTTTATAGGCGCTAATCTGCAGAGTGGCGATATTATCATAGGGAGGTGCACTG
AATCTGGGGCTGATCACAGTGTGAAACTCAAGCATACTGAAAAGGGCATGGTCCAAAAA-
GTTGTATT-GTCTTCCAATGATGAAGGGAAGAATTTTGTTGTGGTTTCTCTGAGACAGGT
AGATT-TTGAAAAGTACTTCACTTGTGAA-----------------TTATAT-CTATA-G
CTGCTA--TGTGACATAA----------------------------TATATTCACACACA
AGAAGTATTATGGAAGACATGACAACTTTTTT---TCTTTTTC-CCAGATTGTCAGATC-
ATC---GCTTTTTA-------GAT------------------------------------
------------------------------------------------------------
------------------------------------------------------------
--------------------------------------------------------CCTG
TTGTTCAGCTACGTTTCTGACTTT-CTGCTGCAGGTTCGTTCTCCATGTCTTGGAGACAA
GTTCTCGAGCATGCATGGTCAAAAGGGTGTCCTAGGCTTTTTGGAGTCTC-------AAG
AGAATTTCCCGTTCACAATTCAGG--------------GAATT-----------------
--------------------GTTCCTGAC----------------ATTGTTATAAACCCT
CATGCCTATCCTTCACGACAGACTCCTGGTCAACTCCTTGAGGCTGCCTTAGGGAAGGGG
ATCGCTGCTGGTGGGT--------CAATGAGATATGCC-ACCCC-TTTCTCCACTCCCAG
TGTTGAGGCCATCACAGAGCAGCTGCACAGGTGACAA-TTCCACTTACTAATGAG-ATTC
CAC--CCGAGTATTGC-ACCG-----------------------CAT-GTTAATTT-TGG
TATATAGGTC-TTTTAGATTTTAT--------GTTTTAT-TTTATTCGAG--TTGCCTTA
GAATTAGAAA-----TGTTG--TCATCATCTTCATCCTG---------------------
------------------------------------------------------------
----------------------------------------------------------GT
CTTTT--ACCCTTA------------------GA--------------------------
---------AGAATCATTGA-CATTT-GCTTAACTTAC-ATGATA--GGGCTGGATTTTC
AAGATGGGGAAATGAGAGAGTTTACAATGGTCGAACTGGTGAAATGGTTCGCTCTCTCAT
ATTCATGGGTCCAACATTCTACCAGCGGCTGGTACACATGGCCGAAGACAAGGTAAAATT
CCGCAACACTGGGCCAGTGCACCCACTC--ACCAGACAGCCAGTTGCAGA----------
-CAGAAAGCGTTTTGGAGGTATCAAGTTTGGTGAGATGGAGCGCGACTGCCTCATAGCAC
ATGGTGCAT-CTGCA---------------------------------------AACCTG
CACGAGCGCCTGT--TCACTCTGAGCGACTCATCTGAAATGCACATCTGCCAGAAATGCA
GTCATCCG----GCAAACGTGATTCAGCGACCAGTGGCTGGTGGCCGCAAGATAAGGGGC
CCT--TATTGTCGCGTTTGTGAG--------ACAGTGGATGACATTGTCAAAGTCAGCGT
ACCTTATGGGGCCAAGCTCTTGTGAAAACCAAC-AAAC----CCACAAAAAC---AAAAA
AAAAAAAAAAAAC--AAACAACACAAC--------------------------------A
AACAAACACCACAAAACACCAAACAACACAA-CCA-CAAACAAAACAAAAAAA-CACC-C
--AAACAAAAC-----------A---AAC-AAC-C--CACAAAACACAAAACACAAAAAC
CCAAACAAACCAA
>A2_verecunda
GTTTTCCTTTTATAGGCGCTAATCTGCAGAGTGGCGATATTATCATAGGGAGGTGCACTG
AATCTGGGGCTGATCACAGTGTGAAACTCAAGCATACTGAAAAGGGCATGGTCCAAAAA-
GTTGTGTT-GTCTTCCAATGATGAAGGAAAGAATTTTGTTGTGGTTTCTCTGAGACAGGT
AGATT-TTGAAAAATACTTCACTTGTGAA-----------------TTGTAT-CTATA-G
CTGCTA--TCTGACATAAACATTATGAAATGTTA-CTCATTTGACATATATTCACACACA
AGAAGTATTATAGGAGACAAGA-------------TCTTT----TCAGATTGTCAGATT-
ATC---GCTTTTTA-------CAT------------------------------------
------------------------------------------------------------
------------------------------------------------------------
--------------------------------------------------------CCGG
TTGTTCAGCTATGTTTCTGACTTTTCTGCTTCAGGTTCGTTCTCCATGTCTTGGAGACAA
GTTCTCTAGCATGCATGGGCAAAAGGGTGTCCTAGGTTTTTTGGAGTCTC-------AAG
AGAATTTCCCTTTTACAATTCACG--------------GAATT-----------------
--------------------KTTCCTGAC----------------GTCGTTATAAATCCT
CATGCCTTTCCTTCACGACAGACTCCTGGTCAACTTCTTGAGGCTGCCTTAGGGAAGGGG
ATCGCTGCTGGTGGGT--------CAATGAAATATGCC-ACCCC-TTTCTCCACTCCCAG
TGTTGAGACCATCACAGAGCAGCTGCACAGGTGAGAA-TTCCACTCAGTAATGAG-ATTC
CAC--ACGAGTATCGC-ACCG-----------------------CAT-GTTAATTT-TGG
TGTATAGGTC-TTTTAGATTTTGT--------GTTTTAT-TTTATTCCAG--TTGCCTTG
GAATAAGAAA-----TGTTG--TTGTCATCTTCATCCTG---------------------
------------------------------------------------------------
----------------------------------------------------------GT
CTTTT--ACCCTTT------------------GA--------------------------
---------AGAATCATTGA-CATTT-GCTTAACTTAC-ATGATA--GGGCTGGATTTTC
AAGATGGGGAAATGAGAGAGTTTACAATGGTCGAACTGGTGAAATGGTTCGCTCTCTTAT
ATTCATGGGTCCAACATTCTACCAGCGGCTGGTACACATGGCTGAAGATAAGGTAAAATT
CCGCAACACTGGGCCTGTGCACCCGCTC--ACCAGACAACCAGTTGCAGA----------
-CAGAAAGCGTTTTGGAGGTATCAAGTTCGGTGAGATGGAGCGCGACTGCCTCATAGCAC
ACGGTGCAT-CTGCA---------------------------------------AACCTG
CACGAGCGCCTCT--TCACTCTGAGCGATTCATCTGAAATGCACATCTGCCAGAAATGCA
GTCATCCG----GCAAACGTGATTCAGCGACCAGTGGCTGGTGGCCGCAAGATAAGGGGT
CCT--TACTGTCGCGTTTGTGAG--------ACAGTGGATGACATTGTCAAAGTCAGTGT
ACCGTACGGGGCCAAGCTCTTGTGAAAACCAAC-AAAC----CCACAAAAAAACAAAAAA
AAAAAAAAAC-----CA--AACACAAC--------------------------------A
AAAAAACACCACAAAACACCAAACAACACAA-CCA-CAAACAAAACAAAAAAA-CACC-C
--AAACAAAAC-----------A---AAC-AAC-C--CACAAAACACAAAACACAAAAAC
CCAAACAAACCAA
>A1_SPATHULATA
GTTTTCCTTTCATAGGCGCTAATCTGCAAAGTGG-------ATCATAGGGAGGTGCACCG
AATCTGGGGCTGATCACAGTGTGAAACTCAAGCATACTGAAAAAGGCATGGTCCAAAAA-
GTTGTGTTAGTCTTCCAATGACGAAGGGAAGAATTTTGTTGTGGTTTCTCTGAGACAGGT
AGATT-TTGAAAAGTACTTCACTTGTGAA-----------------TTATATTCTATA-G
CT---A--TCTGACA------------------------------ATATATTCACACACA
AGAAGTATTATGGAAGACAAAACAACTTTTT----TCTTTTTC-CAAGATTGTCAGATT-
ATC---GCTTTCTA-------GAT------------------------------------
------------------------------------------------------------
------------------------------------------------------------
--------------------------------------------------------CCTG
TTGTTCAGCTACATTT----CTTT-CTGCTGCAGGTTCGTTCTC----------------
------GAGCATGCATGGTCAAAAGGGTGTCCTAGGCTTTTTGGAGTCTC-------AAG
AGAATTTTCCGTTCACAATTCAGG--------------GAATT-----------------
--------------------GTTCCTGAC----------------GTCGTTATAAACCCT
CATGCCTTTCCTTCACGACAGACTCCTGGTCAACTCCTTGAGGCTGCCTTAGGGAAGGGG
ATTGCTGCTGGTGGGT--------CAATGAGATATGCC-ACCCC-TTTCTCCACTCCCAG
TGTTGAGACCATCACAGAGCAGCTGCACAGGTGACAAATTCCACTCACTAATGAG-AGTC
CAC--TCAAGTATTGC-ATCG-----------------------CAT-GTTAATTTTTTG
TATATAGATC-TTTTAGATTTTAT--------GTTTTAT-TTTAGTTGAG--TTGCCTTG
GAATTAGAAA-----TGTTG--TCATCATTTTTATTCTG---------------------
------------------------------------------------------------
----------------------------------------------------------GT
CTTTT--ACCCTTA------------------GA--------------------------
---------AGAACCATTGA-CATTT-GCTTAACTTAC-ATGATA--GGGCTGGATTTTC
AAGATNNNNNNNNNNNNNNNNNNNNNNNNNNNNNNNNNNNNNNNNNNNNNNNNNNNNNNN
NNNNNNNNNNNNNNNNNNNNNNNNNNNNNNNNNNNNNNNNNNNNNNNNNNNNNNNNNNNN
NNNNNNNNNNNNNNNNNNNNNNNNNNNNNNNNNNNNNNNNNNNNNNNNNNNNNNNNNNNN
NNNNNNNNNGTTTTGGAGGTATCAAGCCCGGTGAGATGGAGCGCGACTGCCTCATAGCAC
ATGGTGTAT-CTGCA---------------------------------------AACCTG
CACGAGCGCCTGT--TCACTCTGAGCGACTCATCTGAAATGCACATCTGCCAGAAATGCA
GTCATCCA----GCAAACGTGATTCAGCGACCAGTGGCT---------------------
-------TTGTCGCGTTTGTGAG--------ACAGTGGATGACATTGTCAAAGTCAACGT
ACCTTACGGGGCCAAGCTCTTGTGACAACAAAC-AAAC----ACCCA-C--A---AAAAA
AAAAAAAAAAAC---AAACAACACAAC--------------------------------A
ACCACACACCACAAAACACCAAAAAACACAA-CCA-CAAAAAAAACAAAAAAA-CACC-C
--AAACAAAAC-----------A---AAC-AAC-C--CACAAAACACA--------AAAC
CCAAACC---CAA
>A2_SPATHULATA
GTTTTCCTTTCATAGGCGCTAATCTGCAAAGTGGCGATATTATCATAGGGAGGTGCACCG
AATCTGGGGCTGATCACAGTGTGAAACTCAAGCATACTGAAAAAGGCATGGTCCAAAAA-
GTTGTGTTAGTCTTCCAATGACGAAGGGAAGAATTTTGTTGTGGTTTCTCTGAGACAGGT
AGATT-TTGAAAAGTACTTCACTTGTGAA-----------------TTATATTCTATG-G
CT---A--TCTGACA------------------------------ATATATTCACACACA
AGAAGTATTATGGAAGACAATACAACTTTTT----TCTTTTTC-CAAGATTGTCAGATT-
ATC---GCTTTCTA-------GAT------------------------------------
------------------------------------------------------------
------------------------------------------------------------
--------------------------------------------------------CCTG
TTGTTCAGCTACATTTCTGACTTT-CTGCTGCAGGTTCGTTCTC----------------
------GAGCATGCATGGTCAAAAGGGTGTCCTAGGCTTTTTGGAGTCTC-------GAG
AGAATTTTCCGTTCACAATTCAGG--------------GAATT-----------------
--------------------GTTCCTGAC----------------GTCGTTATAAACCCT
CATGCCTTTCCTTCACGACAGACTCCTGGTCAACTCCTTGAGGCTGCCTTAGGGAAGGGG
ATTGCTGCTGGTGGGT--------CAATGAGATATGCC-ACCCC-TTTCTCCACTCCCAG
TGTTGAGACCATCACAGAGCAGCTGCACAGGTGACAAATTCCACTCACTAATGAG-AGTC
CAC--TCAAGTATTGC-ACCG-----------------------CAT-GTTAATTTTTTG
TATATAGATC-TTTTAGATTTTAT--------GTTTTAT-TTTAGTTGAG--TTGCCTTG
GAATTAGAAA-----TGTTG--TCATCATTTTTATTCTG---------------------
------------------------------------------------------------
----------------------------------------------------------GT
CTTTT--ACCCTTA------------------GA--------------------------
---------AGAACCATTGA-CATTT-GCTTAACTTAC-ATGATA--GGGTTGGATTTTC
AAGATGGGGAAATGAGAGAGTTTACAATGGTCGAACTGGTGAAATGGTTCGCTCTCTCAT
ATTCATGGGTCCAACATTCTACCAGCGGCTGGTACACATGGCTGAAGACAAGGTAAAGTT
CCGCAACACTGGGTCAGTGCACCCACTT--ACCAGACAGCCAGTTGCAGA----------
-CAGAAAGCGTTTTGGAGATATCAAGTTCGGTGAGATGGAGCGCGACTGCCTCATAGCAC
ATGGTGCAT-CTGCA---------------------------------------AACCTG
CACGAGCGCCTGT--TCACTCTGAGCGACTCATCCGAAATGCACATCTGCCAGAAATGCA
GTCATCCA----GCAAACGTGATTCAGCGACCAGTGGCT---------------------
-------CTGTCGCGTTTGTGAG--------ACAGTGGATGACATTGTCAAAGTCAACGT
ACCTTACGGGGCCAAGCTCTTGTGAAAACAAAC-AAAC----ACCCA-C--A---AAAAA
AAAAAAAAAAAC---AAACAACACAAC--------------------------------A
AACACACACCACAAAACACCAAAAAACACAA-CCA-CAAAAAAAACAAAAAAA-CACC-C
--AAACAAAAC-----------A---AAC-AAC-C--CACAAAACACAAAACACAAAAAC
CCAAACC---CAA
>A3_SPATHULATA
------------------------------------------------------------
------------------------------------------------------------
------------------------------------------------------------
------------------------------------------------------------
------------------------------------------------------------
------------------------------------------------------------
------------------------------------------------------------
------------------------------------------------------------
------------------------------------------------------------
------------------------------------------------------------
------------------------------------------------------------
------------------------------------------------------------
------------------------------------------------------------
------------------------------------------------------------
----------------------------------------AGGCTGCCTTAGGGAAGGGG
ATCACTGGTGGTGGGT--------CAATGAGATATGCC-ACCCC-TTTCTCCACTCCCAG
TGTTGAGACCATCACAGAGCAGCTGCACAGGTGACAA-TTCCACTCACTATTAAG-ATTC
CAC--CCGAGTATTGC-ACCG-----------------------CAT-GTTAATTT-TGG
TATATAGGTC-TTT-AGATTTTAT--------GTTTTAT-TTTATTAGAG--TTGCCTTA
GAATTAGAAA-----CGTTG--TCATCATCTTCATCCTG---------------------
------------------------------------------------------------
----------------------------------------------------------GT
CTCTT--ACCCGGA------------------GA--------------------------
---------AGAATCATTGA-CATTT-GTTTAACTTAC-ATGATA--GGGCTGGATTTTC
AAGATGGGGAAATGAGAGAGTTTACAATGGTTGAACTGGTGAAATGGTTCGCTCTCTCAT
ATTCATGGGTCCAACATTCGACCAGCGGCTGGTATACATGGCTGAAGACAAGGTAAAATT
CCGCAACACTGGGCTAGTGCACCCACTCTCACCAGAGAGCCAGTTGCAGA----------
-CAGAA-GCGTTTTGGAGGTATCAAGTTCGGTGAGATGGAGCGCAACTGCCTCATAGCAC
ATGGTGCATACAGCA---------------------------------------ATCCTG
CACGAGCGCCTAT--TCACTCTGAGTGACTCATCTGAAATGCAAATCTGCCAGAAATGCA
GTCATCCG----GCAAACGTGATTCAGCGACCAGTGGCTGGTGGCCGCAAGATAAGGGGC
CCT--TATTGTCGCGTTTGTGAG--------ACAGTGGATGACATTGTCAAAGTCAGCGT
ACCTTACGGGGCCAAGCTCTTGTG------------------------------------
------------------------------------------------------------
--------------AACACCAAACAACACAA-CCA-CAAACAAAACACAAAAA-CACC-C
--AAACAAAAC-----------A---AAC-AAC-C--CACAAAACACAAAAAACACAAAA
CCAAACAAACCAA
>A4_SPATHULATA
------------------------------------------------------------
------------------------------------------------------------
------------------------------------------------------------
------------------------------------------------------------
------------------------------------------------------------
------------------------------------------------------------
------------------------------------------------------------
------------------------------------------------------------
------------------------------------------------------------
------------------------------------------------------------
------------------------------------------------------------
------------------------------------------------------------
------------------------------------------------------------
------------------------------------------------------------
----------------------------------------AGGCTGCCTTAGGGAAGGGG
ATCACTGGTGGTGGGT--------CAATGAGATATGCC-ACCCC-TTTCTCCACTCCCAG
TGTTGAGACCATCACAGAGCAGCTGCACAGGTGACAA-TTCCACTCACTATTAAG-ATTC
CAC--CCGAGTATTGC-ACCG-----------------------CAT-GTTAATTT-TGG
TATATAGGTC-TTT-AGATTTTAT--------GTTTTAT-TTTATCAGAG--TTGCCTTA
GAATTAGAAA-----CGTTG--TCATCATCTTCATCCTG---------------------
------------------------------------------------------------
----------------------------------------------------------GT
CTCTT--ACCCGGA------------------GA--------------------------
---------AGAATCATTGA-CATTT-GTTTAACTTAC-ATGATA--GGGCTGGATTTTC
AAGATGGGGAAATGAGAGAGTTTACAATGGTTGAACTGGTGAAATGGTTCGCTCTCTCAT
ATTCATGGGTCCAACATTCGACCAGCGGCTGGTATACATGGTTGAAGACAAGGTAAAATT
CCGCAACACTGGGCCAGTGCACCCACTC--ACCAGAGAGCCAGTTGCAGA----------
-CAGAA-GCGTTTTGGAGGTAACAAGTTCGGTGAGATGGAGCGCAACTGCCTCATAGCAC
ATGGTGCATACAGCA---------------------------------------AACCTG
CACGAGCGCCTAT--TCACTCTGAGTGACTCATCTGAAATGCAAATCTGCCAGAAATGCA
GTCATCCG----GCAAACGTGATTCAGCGACCAGTGGCTGGTGGCCGCAAGATAAGGGGC
CCT--TATTGTCGCGTTTGTGAG--------ACAGTGGATGACATTGTCAAAGTCAGCGT
ACCTTACGGGGCCAAGCTCTTGTG------------------------------------
------------------------------------------------------------
--------------AACACCAAACAACACAA-CCA-CAAACAAAACACAAAAA-CACC-C
--AAACAAAAC-----------A---AAC-AAC-C--CACAAAACACAAAACACACAAAA
CCAAACAAACCAA
>A5_spathulata
------------------------------------------------------------
--------------------------------------------GGCATGGTCCAAAAA-
GTTGTACT-GTCTTCCAATGATGAAGGAAAGAATTTTGTTGTGGTTTCTCTGAGACAGGT
AGATT-TTGAAAAATACTTCACATGTGAA-----------------TTATAT-CTATA-G
CTGGTA--TCTGACATAAATATTACTAAATGTTA-CTCATTTGACACATATTCACACACA
AGAAGTATTATATAGGACGAGA-------------TCTTTTTC-C-AGATAGTCAGATT-
ATC---GCTTTTTA-------CAT------------------------------------
------------------------------------------------------------
------------------------------------------------------------
--------------------------------------------------------CTTG
TTTTTCAGCTACGTTTCTGACTTTTCTGCTTCAGGTTCGTTCTCCATGTCTTGGAGACAA
GTTCTCGAGCATGCATGGGCAAAAGGGTGTCCTAGGTTTTTTGGAGTCTC-------AAG
AGAATTTCCCCTTTACAATTCAGG--------------GAATT-----------------
--------------------GTTCCTGAC----------------GTTGTTATAAATCCT
CATGCCTTTCCTTCACGACAGACTCCTGGTCAACTTCTTGAGGCTGCCTTAGGGAAGGGG
ATCGCTGCTGGTGGAT--------CAATGAGATATGCC-ACCCC-TTTCTCCACTCCCAG
TGTTGAGACCATCACAGAGCAGCTGCACAGGTGAGAA-TTCCACTCACTAATGAG-ATTC
CA----CGAGTATTGA-AACA-----------------------CAT-GTTAATTT-TGG
TGTACGTGTC-TTTTAGATTT-AT--------GTTTTAT-TTTATTCCAG--TTACCTTG
GAATAAGAAA-----TGTTG--TTATC---TTCATCTTG---------------------
------------------------------------------------------------
----------------------------------------------------------GT
CTTTT--ACCCTTT------------------GA--------------------------
---------AGAATAACTTA-CATTT-GCTTAACTTAC-ATGATA--GGGCTGGATTTTC
AAGATGGGGAAATGAGAGAGTTTACAATGGTCGAACTGGTGAAATGGTTCGCTCTCTTAT
ATTCATGGGTCCAACATTCTACCAGCGACTGGTACACATGGCTGAAGACAAGGTAAAATT
CCGCAACACTGGGCCTGTGCACCCGCTC--ACCAGACAACCAGTTGCAGA----------
-CAGAAAGCGTTTTGGAGGTATCAAGTTCGGTGAGATGGAACGTGACTGCCTCATAGCAC
ACGGTGCAT-CTGCA---------------------------------------AACCTG
CACGAGCGCCTCT--TCACTCTGAGCGACTCATCTGGAATGCACATCTGCCAGAAATGCA
GTCATCCG----GCAAACGTGATTCAGCGACCAGTGGCTGGTGGCCGCAAGATAAGGGGT
CCT--TACTGCCGCGTTTGTGAG--------ACAGTGGATGACATTGTCAAAGTCAGTGT
ACCGTACGGGGCCAAGCTCTTGTG----CCAAC-AAAC----CCACAAAAAAACAAAAAA
AAAAAAAAAC-----AAACCACACAAC--------------------------------A
AAAAAACACCACAAAACACCAAACAACC-AA-CCA-CAAACAAAACAAACAAA-CACC-C
--AAACAACAC-----------A---AAC-AAC-C--CACAAAACACAAAACACAAAAAC
CCAAACAAACCAA
>A6_spathulata
GTTTTCCTTTTATAGGCGCTAATCTGCAGAGTGGTGATATTATCATAGGGAGGTGCACTG
AATCTGGGGCAGATCACAGTGTGAAACTGAAGCATACTGAAAAGGGCATGGTCCAAAAA-
GTTGTACT-GTCTTCCAATGATGAAGGAAAGAATTTTGTTGTGGTTTCTCTGAGACAGGT
AGATT-TTGAAAAATACTTCACATGTGAA-----------------TTATAT-CTATA-G
CTGGTA--TCTGACATAAATATTACTAAATGTTA-CTCATTTGACACATATTCACACACA
A-AAGTATTATATAAGACGAGA-------------TCTTTTTC-C-AGATAGTCAGATT-
ATC---GCTTTTTA-------CAT------------------------------------
------------------------------------------------------------
------------------------------------------------------------
--------------------------------------------------------CTTG
TTTTTCAGCTACGTTTCTGACTTTTCTGCTTCAGGTTCGTTCTCCATGTCTTGGAGACAA
GTTCTCGAGCATGCATGGGCAAAAGGGTGTCCTAGGTTTTTTGGAGTCTC-------AAG
AGAATTTCCCCTTTACAATTCAGG--------------GAATT-----------------
--------------------GTTCCTGAC----------------GTTGTTATAAATCCT
CATGCCTTTCCTTCACGACAGACTCCTGGTCAACTTCTTGAGGCTGCCTTAGGGAAGGGG
ATCGCTGCTGGTGGAT--------CAATGAGATATGCC-ACCCC-TTTCTCCACTCCCAG
TGTTGAGACCATCACAGAGCAGCTGCACAGGTGAGAA-TTCCACTCACTAATGAG-ATTC
CAC--ACGAGTATTGA-AACA-----------------------CAT-GTTAATTT-TGG
TGTACGTGTC-TTTTAGATTT-AT--------GTTTTAT-TTTATTCCAG--TTACCTTG
GAATAAGAAA-----TGTTG--TTATC---TTCATCTTG---------------------
------------------------------------------------------------
----------------------------------------------------------GT
CTTTT--ACCCTTT------------------GA--------------------------
---------AGAATAACTTA-CATTT-GCTTAACTTAC-ATGATA--GGGCTGGATTTTC
AAGATGGGGAAATGAGAGAGTTTACAATGGTCGAACTGGTGAAATGGTTCGCTCTCTTAT
ATTCATGGGTCCAACATTCTACCAGCGACTGGTACACATGGCTGAAGACAAGGTAAAATT
CCGCAACACTGGGCCTGTGCACCCGCTC--ACCAGACAACCAGTTGCAGA----------
-CAGAAAGCGTTTTGGAGGTATCAAGTTCGGTGAGATGGAACGTGACTGCCTCATAGCAC
ACGGTGCAT-CTGCA---------------------------------------AACCTG
CACGAGCGCCTCT--TCACTCTGAGCGACTCATCTGAAATGCACATCTGCCAGAAATGCA
GTCATCCG----GCAAACGTGATTCAGCGACCAGTGGCTGGTGGCCGCAAGATAAGGGGT
CCT--TACTGTCGCGTTTGTGAG--------ACAGTGGATGACATTGTCAAAGTCAGTGT
ACCGTACGGGGCCAAGCTCTTGTGAAAACCAAC-AAAC----CCACAAAAAAACAAAAAA
AACAAAAAAC-----AAACCACACAAC--------------------------------A
AAAAAACACCACAAAACACCAAACAACACAA-CCA-CAAACAAAACAAACAAA-CACC-C
--AAACAACAC-----------A---AAC-AAC-C--CACAAAACACAAAACACAAAAAC
CCAAACAAACCAA
>A1_DIRIMLIENSIS
------------------------------------------------------------
---------------------------------------------GCATGGTCCAGAAA-
GTGGTATT-GTCTTCCAATGATGAAGGGAAGAATTTTGCTGTGGTTTCTTTGAGACAGGT
A-----------------------------------------------------------
------------------------------------------------------------
---------------GACAAGACAACTTTTTTTT-TCTTTTTC-CAAGATTGTTAGATC-
ATCATAGCATTTTA-------GAT------------------------------------
------------------------------------------------------------
------------------------------------------------------------
--------------------------------------------------------CCTA
TTGTTCAACTACGTTTCTGATGTT-GTGCTGCAGGTTCGTTCTCCATGTCTTGGAGACAA
GTTCTCAAGCATGCATGGTCAAAAAGGTGTCCTAGGCTTTTTGGAGTCTC-------AAG
AGAATTTCCCGTTCACAGTTCAGG--------------GAATT-----------------
--------------------GTTCCTGAC----------------GTCGTTATAAACCCT
CATGCCTTCCCTTCACGACAGACTTCTGGTCAGCTTCTTGAGGCTGCCTTAGGGAAGGGG
ATTGCTGTTGGCGGGT--------CAATGAGATATGCC-ACCCC-TTTCTCCATCCCTAC
TGTTGAGACCATCACAGAGCAGCTGCACAGGTGACAA-TTCCATTCACTAATGAG-ATTC
CAC--CTGAGTCTTGC-ACAGTTTGTTAGTTTATACGTTGTCACCAT-GTTAGTTT-TGA
TATATA----------------------------CTCTT-GATATTTGAG--TTGCCATA
GAATTAGAAA-----TGTTG--CCACCATCTTCATCCTG---------------------
------------------------------------------------------------
----------------------------------------------------------GT
CTTTTT-ACCCTTA------------------GA--------------------------
---------AGAACCATTGA-CACTT-GCTTAACTTAC-ATGATA--GGGCTGGATTTTC
AAGGTGGGGAAATGAGAGAGTTTACGATGGCCGAACTGGTGAAATGGTTCGCTCTCTCAT
ATTCATGGGTCCAACGTTTTACCAGCGGCTGATACACATGGCTGAAGACAAGGTAAAATT
CTGAAACACTGGACCAGTGCACCCACTT--ACCAGACAGCCAGTTGCAGA----------
-CAGAAAGCGCTTTGGAGGTATCAAGTTCAGTGAGATGGAGCGCGACTGCCTCATAGCAC
ACGGTGCAT-CTGCC---------------------------------------AACCTT
CACGAGCGCCTCT--TCACTCTGAGCGACTCATTTGAAATGCACATCTGCCAGAAATGCA
GTCATCC--------------------------------GGTGGCCGCAAGATAAGAGGC
CCT--TATTGTCGCGCTTGTGAT--------TCAGTGGATGACATCKTCAAAGTCAGCGT
ACCTGACGGGGCCAAGCTCTTGTG----CCC--------------------------A--
---A--AAAAAAAACAAACAACAAAAC--------------------------------A
AACAAACACCACAAAACACCAAACAACACAA-CAAACAAACAAAC---A-A-A---CC-C
--AAACAAAAC-----------A---AAACAAC-C--CACAAAACACAAAACACAAAAAC
CCAAC-AAACCAA
>A2_dirimliensis
------------------------------------------------------------
---------------------------------------------GCATGGTCCAGAAA-
GTGGTATT-GTCTTCCAATGATGAAGGGAAGAGTTTTGTTGTGGTTTCTTTGAGAGAGGT
A-----------------------------------------------------------
------------------------------------------------------------
---------------GACAAGACAATTTTTTTTTTTCTTTTTC-CAAGATTGTTAGATC-
ATCATAGCATTTTG-------GAT------------------------------------
------------------------------------------------------------
------------------------------------------------------------
--------------------------------------------------------CTTA
TTGTTCAACTACATTTCTGATGTC-CTTCTGCAGGTTCGTTCTCCATGTCTTGGAGACAA
GTTCTCAAGCATGCATGGTCAAAAAGGTGTCCTAGGCTTTTTGGAGTCTC-------AAG
AGAATTTCCCGTTCACAGTTCAGG--------------GAATT-----------------
--------------------GTTCCTGAC----------------GTCGTTATAAACCCT
CATGCCTTCCCTTCACGACAGACTCCTGGTCAGCTTCTTGAGGCTGCCTTAGGGAAGGGG
ATTGCTGCTGGCGGGT--------CAATGAGATATGCC-ACCCC-TTTCTCCATCCCTAC
TGTTGAGACCATCACAGAGCAGCTGCACAGGTGACAA-TTCCATTCACTAATGAG-ATTC
CAC--CTGAGTCTTGC-ACAGTTTGTTAGTTTATACGTTGT-ACCAT-GTTAGTTT-TGA
TATATA----------------------------CTCTT-GATATTTGAG--TTGCCATA
GAATTAGAAA-----TGTTG--CCACCATCTTCATCCTA---------------------
------------------------------------------------------------
----------------------------------------------------------GT
CTTTTT-ACCCCTA------------------GA--------------------------
---------AGAGCCATTGA-CACTT-GCTTAACTTAC-ATGATA--GGGCTGGATTTTT
AAGGTGGGGAAATGAGAGAGTTTACGATGGCCGAACTGGTGAAATGGTTCGCTCTCTCAT
ATTCATGGGTCCAACGTTTTACCAGCGGCTGATACACATGGCTGAAGACAAGGTAAAATT
CCGAAACACTGGACCAGTGCACCCACTC--ACCAGACAGCCAGTTGCAGA----------
-CAGAAAACGTTTTGGTGGTATCAAGTTCGGTGAGATGAAGCGCGACTGCCTCATAGCAC
ACGGTGCAT-CTGCG---------------------------------------AACCTT
CACGAGCGCCTCT--TCACTCTGAGCGACTCATCTGAAATGCACATCTGTCAGAAATGCA
GTCATCCG----GCAAACGTGATTCAGCGACCAGTGGCTGGTGGCCGCAAGATAAGAGGC
CCT--TATTGTCGCGCTTGTGAG--------TCAGTGGATGAC-----------------
-CATTACGGGGCCAAGCTCTTGTG----CCC--------------------------A--
---A--AAAAAAAAAAAACAACAAAAC--------------------------------A
AACAAACACCACAAAACACCAAACAACACAA-CAACCAAACAAAC---A-A-A---CC-C
--AAACAAAAC-----------A---AAACAAC-C--CACAAAACACAAAACACAAAAAC
CCAAACAAACCCA
>A3_DIRIMLIENSIS
GTTTTCCCTTTATAGGCGCTAATCTGTAGAGTGGCGATATTATCATAGGGAGGTGCACTG
GATCTGGGGCTGATCACAGTGTGAAACTCAAGCATACTGAGAAGGGCATGGTCCAGAAA-
GTGGTATT-GTCTTCCAATGATGAAGGGAAGAGTTTTGTTGTGGTTTCTTTGAGAGAGGT
A-----------------------------------------------------------
------------------------------------------------------------
---------------GACAAGACAATTTTTTTTTTTCTTTTTC-CAAGATTGTTAGATC-
ATCATAGCATTCTA-------GAT------------------------------------
------------------------------------------------------------
------------------------------------------------------------
--------------------------------------------------------CTTA
TTGTTCAACTACATTTCTGATGTC-CTTCTGCAGGTTCGTTCTCCATGTCTTGGAGACAA
GTTCTCAAGCATGCATGGTCAAAAAGGTGTCCTAGGCTTTTTGGAGTCTC-------AAG
AGAATTTCCCGTTCACAGTTCAGG--------------GAATT-----------------
--------------------GTTCCTGAC----------------GTCGTTATAAACCCT
CATGCCTTCCCTTCACGACAGACTCCTGGTCAGCTTCTTGAGGCTGCCTTAGGGAAGGGG
ATTGCTGCTGGCGGGT--------CAATGAGATATGCC-ACCCC-TTTCTCCACCCCTAC
TGTTGAGACCATCACAGAGCAGCTGCACAGGTGACAA-TTCCATTCACTAATGAG-ATTC
CAC--CTGAGTATTGC-ACAGTTTGTTAGTTTATACGTTGT-ACCAT-GTTAGTTT-TAA
TATATA----------------------------CTCTT-GATATTTGAG--TTGTCATA
GAATTAGAAA-----TGTTG--CCACCATCTTCATCCTA---------------------
------------------------------------------------------------
----------------------------------------------------------GT
CTTTTT-ACCCCTA------------------GA--------------------------
---------AGAGCCATTGA-CACTT-GCTTAACTTAC-ATGATA--GGGCTGGATTTT-
AAGGTGGGAAAATGAGAGAGTTTACGATGGCCGAACTGGTGAAATGGTTCGCTCTCTCAT
ATTCATGGGTCCAAAGTTTTACCAGCGGCTGATACACATGGCTGAAGACAAGGTAAAATT
CCAAAACACTGGACCAGTGCACCCACTC--ACCAGACAGCCAGTTGCAGA----------
-CAGAAAACGTTTTGGTGGTATCAAGTTCGGTGAGATGAAGCGCGACTGCCTCATAGCAC
ACGGTGCAT-CTGCG---------------------------------------AACCTT
CACGAGCGCCTCT--TCACTCTGAGCGACTCATCTGAAATGCACATCTGTCAGAAATGCA
GTCATCCG----GCAAACGTGATTCAGCGACCAGTGGCTGGTGGCCGCAAGATAAGAGGC
CCT--TATTGTCGCGCTTGTGAG--------TCAGTGGATGAC-----------------
-CATTACGGGGCCAAGCTCTTGTGAAAACCC--------------------------A--
---A--AAAAAAAAAAAACAACAAAAC--------------------------------A
AACAAACACCACAAAACACCAAACAACACAA-CAACCAAACAAAC---A-A-A---CC-C
--AAACAAAAC-----------A---AAACAAC-C--CACAAAACACCAAACACAAAAAC
CCAAACAAACCCA
>A4_dirimliensis
GTTTYCCTTTTATAGGTGCTAATCTGCAGAGTGGAGATATTATCATTGGGAGGTGCACTG
AATCTGGTGGTGATCACAGTGTGAAACTCAAGCATACTGAAAAAGGCATGGTCCAGAAA-
GTTGTATT-GTCTTCCAATGATGAAGGAAAGAATTTTGTTGTGGTTTCTCTGAGACAGGT
AGAT--TTGATGAATACTTCACTTGTCAA-----------------TTATAT-CTACA-G
CTTCTA--TCTGAC--AAATATTATGAAATGCAA-CTCATTTGACATA------------
------------------------------------CTTTTTC-CC-GATTGTCAGATT-
ATC---ACTTTATA-------CAT------------------------------------
------------------------------------------------------------
------------------------------------------------------------
--------------------------------------------------------ACTG
TTGTTCACCTACGTTTCTGAATTTTGTGCTTCAGGTTCGTTCTCCATGTCTTGGAGACAA
GTTCTCGAGCATGCATGGGCAAAAGGGTGTCCTAGGTTTTTTGGAGTCTC-------AAG
AGAATTTCCCTTATACAATTCAGG--------------GAATT-----------------
--------------------GTTCCTGAC----------------ATTGTTATAAATCCT
CATGCTTTTCCTTCACGACAGACTCCTGGTCAACTGCTTGAGGCTGCCCTAGGGAAGGGG
ATCGCTGCTGGCGGGT--------CAATGAAATATGCA-ACCCC-TTTCTCCACCCCCAG
TGTTGAGACCATCACAGAGCAGCTGCACAGGTGCAAA-TT-------------------C
CAC--ACGAGTATTGC-ACAG-----------------------CAT-GTTAATTT-T--
------------------------------GTGTTTCAT-TTTATTCGAGCTGTGCAATG
GAATAAGAAA-----TGTT--------ATCTTCATCCTG---------------------
------------------------------------------------------------
----------------------------------------------------------GT
CTGTT--ACCTTTT------------------GA--------------------------
---------AGAATCATTGA-CATTT-GCTTGACTTAC-ATGATA--GGGCTGGATTTTC
AAGAT-------------------------------------------------------
------------------------------------------------------------
------------------------------------------------------------
------------------------------------------------------------
------------------------------------------------------------
------------------------------------------------------------
------------------------------------------------------------
------------------------------------------------------------
------------------------AAAACCAC--AAAC----CCACCAAAAAACAA-C--
---------------AAACACCACAAC--------------------------------A
AAAAAACACCACAAAACACCAAACCA-ACAA-CCA-CAAACAC-A---A-AAA-AACA-C
--AAC-AAAAC-----------A---AAC-AAC-C--CACAAAACACA------------
-------------
>A1_BICOLOR
------------------------------------------------------------
-------------------------ACTCAAGCATACTGAGAAGGGCATGGTCCAGAAA-
GTGGTATT-GTCTTCCAATGATGAAGGGAAGAATTTTGCTGTGGTTTCTTAGAGACAGGT
A-----------------------------------------------------------
------------------------------------------------------------
---------------GTCAAGACAACTTTTTT---TCTTTTTCACCAGATTGTTAGATC-
ATC---CCATTTTA-------GAT------------------------------------
------------------------------------------------------------
------------------------------------------------------------
--------------------------------------------------------CCT-
---------TGCATTTCTGACTTT-CTGCTGCAGGTTCGTTCTCCATGTCTTGGAGAAAA
GTTCTCGAGCATGCATGGTCAAAAGGGTGTCCTAGGCTTTTTGGAGTCTC-------AAG
AGAATTTCCCGTTTACAATTCAGG--------------GAATT-----------------
--------------------GTTCCTGAC----------------GTCGTTATAAACCCT
CATGCCTTTCCTTCATGGCAGACTCCTGGTCAACTCCTTGAGGCCGCCTTAGGGAAGGGG
ATTGCTGCGGGTGGGC--------CAATGAGATATGCT-ACCCC-TCTCTCCACTCCTAC
TGTTGAAACCATCACAGAGCAGCTGCACAGGTGACAA-TTTCATTCACTAATCAG-ATTC
CAC--CTGAGCATTGCCATAG---------------------------------------
-------------------------------------------ATTTGAG--TTGCCATA
GAATTATAAA-----TATTG--AC------------------------------------
------------------------------------------------------------
------------------------------------------------------------
------------------------------------------------------------
------------ATCGTTGA-CATTT-GCTTTACTTAC-ATGATA--GGGCTGGATTTTC
AAGA------------------------------------------------TCTCTCAT
ATTCATGGGTCCAACATTCTACCAGCGGCTAATACACATGGCTGAAGACAAGGTCAAATT
CCGCAACACAGGACCAGTGCACCCACTC--ACCAGACAGCCAGTTGCAGA----------
-CAGGAAGCGTTTCGGAGGTATCAAGTTCAGTGAGATGGAGCGCGACTGCCTC--AGCAC
ACGGCGCAT-CTGCA---------------------------------------AACCTG
CACGAGCGCCTCT--TCCCTCTGAGCGACTCATCTGAAATGCACATCTGCCAGAAATGCA
GCCACCCG----GCAAACGTGATTCAGCGACCAGTGGCTGGCGGCGGCAAGATAAGAGGC
CCT--TATTGCCGTGTCTGTGAA--------TCAGCGGATGACATTGTCAAAGTCAGCGT
CCCTTACGGTGCCAAGCTCTTGTG----CCC--------------------------A--
---A--AAAAAAC--AAAAAACACAAC--------------------------------C
-ACAAACACCACAAAACACCAAACAACACAACA-C----------------------C-C
--AAACAC-----------------------A-----CACAAAACACAC--CACAAAACC
CCAAACAAACCAA
>A2_bicolor
GTTTTCCTTTTATTGGCCCTAATCTGCAGAGTGGCGATATTATCATAGGGAGGTGCTCTG
AATCTGGGGCTGATCACAGTGTGAAACTCAAGCATACTGAGAAGGGCATGGTCCAGAAA-
GTGGTATT-GTCTTCCAATGATGAAGGGAAGAATTTTGCTGTGGTTTCTTTGAGACAGGC
A-----------------------------------------------------------
------------------------------------------------------------
---------------GTCAAGACAATTTTAT----TTTTTTTC-CCAGATTGTTAGATC-
ATCATCCCATTTTG-------GAT------------------------------------
------------------------------------------------------------
------------------------------------------------------------
--------------------------------------------------------CCTA
TTGTTCAACTACGTGTCTGACTTT-CTGCTGCAGGTTTGTTCTCCATTTCTTGGAGACAA
GTTCTCGAGCATGCATGGTCATAAGGGTGTCCTAGGCTTTCTGGAGTCTC-------AAG
AGAATTTCCCGTTTACAGTTCAGG--------------GAATT-----------------
--------------------GTTCCTGAC----------------GTCGTTATAAACCCT
CATGCCTTTCCTTCACGACAGACTCCTGGTCAACTCCTTGAGGCCGCGTTAGGGAAGGGG
ATTGCCGCTGGTGGGT--------CAATGCGATATGCC-ACCCC-TTTCTCCACTCCTAC
TGTTGAAACCATCACAGAGCAGTTGCACAGGTGACAA-TTCCATTCACTAATGAG-ATCC
GAC--CTGAGTATCGC-ACAG-----------------------CAT-GTTCATTT-TGG
TATAAAGGTC-TTTTAG--------------------------ATTTGAG--TTGCCACA
GAATTATAAA-----TGCTG--TC------------------------------------
------------------------------------------------------------
------------------------------------------------------------
------------------------------------------------------------
------------ATCATTGA-CATTT-GCTAACCTGAC-ATGATATAGGGCTGGATTTTC
AAGGTGGGGAAATGAGAGAGTTTACGATGGCCGAACTGGTGAAATGGTTCCCTCTCTCAT
ATTCATGGGTCCAACATTCTACCAGCGGCTGATACACATGGCTGAAGACAAGGTCAAATT
CCGCAACACTGGACCAGTGCACCCACTC--ACCAGACAGCCAGTTGCAGA----------
-CAGGAAGCGTTTCGGAGGTATCAAGTTCGGTGAGATGGAGCGCGACCGCCTCATAGCAC
ACGGCGCAT-CTGCA---------------------------------------AACCTG
CACGAGGGCCTCT--TCACTCTGAGCGACTCATCTGAAATGCACATCTGCCAGAAATGCA
GCCACCCG----GCGAACGTGATTCAGCGACCGGTGGCTGGCGGCCGCAAGATAAGAGGC
CCT--TATTGCCGTATCTGTGAA--------TCAGCTGATGACATTGTCAAAGTCAGCGT
CCCTTACGG-------------TGAAAACCC--------------------------A--
---A--AAAAAC---AAACAACAAAAC--------------------------------A
AACAAACACCACAAAACACCAAACAACACAA-CCA-CAAACAAAACAAC--------C-C
--AAACAC-----------------------A-----CACAAAACAAAAAACACAAAAAC
CCAAACAAACCAC
>A3_bicolor
GTTTTCCTTTTATAGGCGCTAATCTGCAGAGTGGCGATATTATCATAGGGAGGTGCACTG
AATCTGGGGCTGATCACAGTGTTAAACTCAAGCATACTGAAAAAGGCATGGTCCCAAAA-
GTTGTATT-GTCTTCCAATGATGAAGGAAAGAATTTTGTTGTGGTTTCTCTGAGACAGGT
ATATT-TTGAAAAGTACTTCACTTGTGAC-----------------TTATAT-CTATA-G
CTGCTA--TCTGTC--AAATATTATGAAATGCTA-CTCATTTGACATATTTTCACACACA
AGAAGTATTACAGA-GACTA---------------TCTTTTT--CCTGATTGTCAGGTT-
ATC---AG-TTTTA-------CAT------------------------------------
------------------------------------------------------------
------------------------------------------------------------
--------------------------------------------------------CCTG
TTGTTCACTTACGTTTCTGAATTTTCTGTTTCAGGTTCGTTCTCCATGTCTTGGAGACAA
GTTCTCGAGCATGCATGGGCAAAAGGGTGTCCTAGGTTTCTTGGAGTCTC-------AAG
AGAATTTCCCTTTTACAATTCAGG--------------GAATT-----------------
--------------------GTTCCTGAC----------------GTTGTTATAAATCCT
CATGCATTTCCTTCACGACAGACTCCTGGTCAACTTCTTGAGGCCGCCTTAGGGAAGGGG
ATCGCTGCTGGCGGGT--------CAATGAAATATGCC-ACCCC-TTTCTCCACTCCCAG
TGTTGAGACAATCACAGACCAGCTGCACAGGTGAGAA-TT-------------------C
CAC--ACGAGTATCGC-ACCA-----------------------CAT-GTTAATTT-TAG
TGTATAGGTC-TT-CAGATTTTAT---GTTGTCTTTCAT-TTTATTCCAG--TTGCTTTG
GAATGAGAAA-----TATTG--TTATC---TTCATCTTG---------------------
------------------------------------------------------------
----------------------------------------------------------GT
CTTTT--GCCCTTT------------------GA--------------------------
---------AGAACCATTGA-CA-TT-GCTTAACTTAC-ATGATA--GGGCTGGGTTT--
------------------------------------------------------------
------------------------------------------------------------
------------------------------------------------------------
------------------------------------------------------------
------------------------------------------------------------
------------------------------------------------------------
------------------------------------------------------------
------------------------------------------------------------
------------------------AAAACCAAC-AAAC----CCACCAAAAAACAAAAAA
AAAAACAAC------AAC-AACACCAC--------------------------------A
AAAAAACACCACAAAACACCAAACCA-ACAA-CCA-CAAACAAAACCAAAAAACAACC-C
--AAACAACAC-----------A---AAC-AAC-C--CCCAAAACAC-------------
-------------
>A4_bicolor
------------------------------------------------------------
------------------------------------------------------------
------------------------------------------------------------
------------------------------------------------------------
------------------------------------------------------------
------------------------------------------------------------
------------------------------------------------------------
------------------------------------------------------------
------------------------------------------------------------
------------------------------------------------------------
------------------------------------------------------------
------------------------------------------------------------
------------------------------------------------------------
------------------------------------------------------------
---------------------------------------------GCCTTAGGGAAGGGG
ATCGCTGCTGGCGGGT--------CAATGAAATATGCC-ACCCC-TTTCTCCACTCCCAG
TGTTGAGACCATCACAGACCAGCTGCACAGGTGAGAA-TT-------------------C
CAC--ACGAGTATCAC-ACCA-----------------------CAT-GTTAATTT-TAG
TGTATAGGTC-TTTCAGATTWTAT---GTTGTCTTTCAT-YTTATTCCAG--TTGCCTTG
GAATGAGAAA-----TATTA--TTATC---TTCATCTTG---------------------
------------------------------------------------------------
----------------------------------------------------------GT
CTGTT--ACCCTTT------------------GA--------------------------
---------AGAACCATTGA-CATTT-GCTTAACTTAC-ATGATA--GGGCTGGGTTTAA
AAGATGGGGAAATGAGAGGGTCTACGATGGTCGAACCGGCAAAATGGTTCCCTCTTTGAT
ATTCATGGGTCCAACATTCTACCAGCGGCTGATCCACATGGCTGAAGACAAGGTCAAATT
CCGCAACACTGGACCTGTGCACCCACTC--ACCAGACAACCAGTCGCAGA----------
-CAGAAAGCGTTTTGGAGGTATCAAGTTCGGTGAGATGGAGCGTGACTGCCTCATAGCAC
ACGGTGCAT-CTGCA---------------------------------------AACCTG
CATGAGCGCCTCT--TCACTCTGAGCGACTCATCTGAAATGCACATCTGCCAGAAATGYA
GCCATCCT----GCAAACGTGATTCAACGACCGGTGGCTGGTGGCCGGAAGATAAGGGGT
CCT--TACTGCCGCGTCTGTGAG--------ACAGTGGATGACATTGTCAGAATCAGTGT
ACCTTACGGGGCCAAGCTCCTGTG------------------------------------
------------------------------------------------------------
---------------ACACCAAACCA-ACAA-CCA-CAAACAAAACAAAAAAACAACC-C
--AAACAACAC-----------A---AAC-AAC-C--CACAAAACACAAAACACAAAAAC
CCAAACAAACCAA
>A5_BICOLOR
GTTTTCCTTTTATAGGCGCTAATCTGCAGAGTGGCGATATTATCATAGGGAAGTG-ACTG
AATCTGGGGCTGATCACAGTGTTAAACTCAAGCATACTGAAAAAGGCATGGTCCCAAAA-
GTTGTATT-GTCTTCCAATGATGAAGGAAAGAATTTTGTTGTGGTTTCTCTGAGACAGGT
ATGCT-TTGAAAAGTACTTCACTTGTGAC-----------------TTATAT-CTATA-G
CTGCTA--TCTGTC--AAATATTATGAAATGCTA-CTCATTTGACATATTTTCACACACA
AGAAGTATTACAGA-GACTA---------------TCTTTTT--CCTGATTGTCAGGTT-
ATC---AG-TTTTA-------CAT------------------------------------
------------------------------------------------------------
------------------------------------------------------------
--------------------------------------------------------CCTG
TTGTTCACTTACGTTTCTGAATTTTCTGTTTCAGGTTCGTTCTCCATGTCTTGGAGACAA
GTTCTCGAGCATGCATGGGCAAAAGGGTGTCCTAGGTTTCTTGGAGTCTC-------AAG
AGAATTTCCCTTTCA-GGTTCAGGTTCAGGTCTCAAGAGAATTTTCTGTTTCAGGTTCGT
TTTCCATGTCTTGGAGAGAAGTTCTCGAGCATGCATGGGCAAAAGGTTGTTATAAATCCT
CACGCATTTCCTTCACGACAGACTCCCGGTCAACTTCTTGAGCTCCCCTTAGGGAAGGGG
ATCGCTGCTGGCGGGT--------CGATGAAATATGCC-ACCCG-T--CTCCACTCCCAG
TGTTGAGACCATCACAGACCAGCTGCACAGGTGAGAA-TT-------------------C
CAA--AAGAGTATCGC-ACCA-----------------------CAT-GTTAATTT-TAG
TGTATAGGTC-TTTCAGATTTTAT---GTTGTCTTTGAT-TTTATTCCAG--TTGCCTTG
GAATGAGAAA-----TATTG--TTATC---TTCATCTTG---------------------
------------------------------------------------------------
----------------------------------------------------------GT
CTGTT--ACCCATT------------------GA--------------------------
---------AGAACCATTGA-CATTT-GCTTAACTTAC-ATGATA--GGGCTGGGTTT--
------------------------------------------------------------
------------------------------------------------------------
------------------------------------------------------------
------------------------------------------------------------
------------------------------------------------------------
------------------------------------------------------------
------------------------------------------------------------
------------------------------------------------------------
------------------------AAACCCAAC-AAAC----CCACCAAAAAACAAAAAA
AAAAACAAC------AAC-AACACCAC--------------------------------A
AAAAAACCAAAAAAAACACCC-ACCA-ACAA-CCA-CAAACAAAACAAAAAAACAACC-C
--AAACAACAC-----------A---AAC-AAC-C--CACAAAACAC-------------
-------------
>A6_BICOLOR
------------------------------------------------------------
------------------------------------------------------------
------------------------------------------------------------
------------------------------------------------------------
------------------------------------------------------------
------------------------------------------------------------
------------------------------------------------------------
------------------------------------------------------------
------------------------------------------------------------
------------------------------------------------------------
------------------------------------------------------------
------------------------------------------------------------
------------------------------------------------------------
------------------------------------------------------------
---------------------------------------------GCCTTAGGGAAGGGG
ATCGCTGCTGGCGGGT--------CAATGAAATATGCC-ACCCC-TTYCTCCACTCCTAG
TGTTGAGACCATCACAGAACAGCTGCACAGGTGAGAA-TT-------------------C
CAC--ACGAGTATTGT-ATCA-----------------------CAT-GTTAATTT-TGG
TGTATAGGTC-TTTCAGATTTTAT---GTTGTGTTTCCT-TTTATTCCAG--TTGCCTTG
GAATAAGAAA-----TATTG--TTATC---TTCATCTTG---------------------
------------------------------------------------------------
----------------------------------------------------------GT
CTGTT--ACCCTTT------------------GA--------------------------
---------AGAACCATTGA-CATTT-GCTTAACTTAC-ATGATA--GGGCTGGGTTTAA
AAGATGGGGTAATGAGAGAGTTTACGATGGTCGTACTGGCAAAATGGTTCCCTCTCTTAT
ATTCATGGGTCCAACATTCTACCAGCGGCTGATACACATGGCTGAAGACAAGGTCAAATT
CCGCAACACTGGACCTGTGCACCCGCTC--ACCAGACAACCAGTCGCAGA----------
-CAGA--GCATTTTGGAGGTATCAAGTTCGGTGAGATGGAGCGCGAATGCCTCATAGCAC
ACGGTGCAT-CTGCA---------------------------------------AACCTG
CATGAGCGCCTCT--TCACTCTGAGCGACTCATCTGAAATGCACATCTGCCAGAAATGCA
GCCATCCT----GCAAACGTGATTCAACGACCAGTGGCTGGTGGGCGCAAGATAAGGGGT
CCG--TACTGTCGCGTTTGTGAG--------ACAGCGGATGACATTGTCAAAATCAGTGT
ACCTTACGGGGCCAAGCTCTTGTG------------------------------------
------------------------------------------------------------
---------------ACACCAAACCA-ACAA-CCA-CAAACAAAACAAAAAAACAACC-C
--AAACAACAC-----------A---AAC-AAC-C--CACAAAACACAAAACACC-AAAC
CCAAACAAACCAA
>A1_calcarata
GTTTTCCTTTTATTGGCGCTAATCTGCAGAGTGGCGATATTATCATAGGGAGGTGCACTG
AATCTGGGGCTGATCACAGTGTGAAACTCAAGCATACTGAGAGGGGCATGGTCCAGAAA-
GTGGTATT-GTCTTCCAATGATGAAGGGAAGAATTTTGCTGTGGTTTCTTTGAGACAGGT
A-----------------------------------------------------------
------------------------------------------------------------
---------------GTCAAGACAACTTTTTTT--TCTTTTTC-CCAGATTATTAGATC-
GTCATCCCATTTTA-------GAT------------------------------------
------------------------------------------------------------
------------------------------------------------------------
--------------------------------------------------------CCTA
TTGTTCAACTACGTTTCTGACTTT-CTGCTGCAGGTTCGTTCTCCATGTCTTGGAGACAA
GTTCTCGAGCATGCATGGTCAAAAGGGTGTCCTAGGCTTTCTAGAGTCTC-------AAG
AGAATTTCCCGTTTACAGTTCAGG--------------GAATT-----------------
--------------------GTTCCTGAC----------------GTCGTTATAAACCCT
CATGCCTTTCCTTCACGACAGACTCCTGGTCAACTCCTTGAGGCCGCCTTAGGGAAGGGG
ATTGCTGCTGGTGGGT--------CAATGAGATATGCC-ACCCC-TTTCTCCACTCCCAC
TGTTGAAACCATCACAGAGCAGCTGCACAGGTGACAA-TTCCGTTCACTAATGAG-ATTC
CAC--CTGAGTATTGC-ACAG-----------------------CAT-GTTCATTT-TGG
TGTATAGGTC-TTTCAG--------------------------ATTTGAG--TTGCCATA
TAATTAGAAA-----TGCTG--TC------------------------------------
------------------------------------------------------------
------------------------------------------------------------
------------------------------------------------------------
------------ACCATTGA-CATTT-GCTAATCTTAC-ATGATA--GGGCTGGATTCTC
AAGGTGGGGAAATGAGAGAGTTTACGATGGCAGAACTGGTGAAATGGTTCCCTCTCTCAT
ATTCATGGGTCCAACATTCTACCAGCGGCTGATACACATGGCTAAAGACAAGGTCAAATT
CCGCAACACTGGACCAGTCCACCCACTC--ACCAGACAGCCAGTTACAGA----------
-CAGGAAGCGTTTCGGAGGTATCAAGTTCGGTGAGATGGAGCGCGACTGCCTCATAGCAC
ACGGCGCAT-CTGAA---------------------------------------AACCTG
CACGAGCGCCTCT--TCACTCTCAGCGACTCATCTGAAATGCACGTCTGCCAGAAATGCA
GTCATCCA----GCGAACGTGATTCAGCGACCGGTGGCTGGCGGCCGCAAGATAAGAGGC
CCT--TATTGTCGCGTCTGTGAA--------TCAGCGGATGACATTGTCAAGGTCAGCGT
ACCTTACGGTGCCAAGCTCTTGTGAAAACCC--------------------------A--
---A--AAAAAAAC-AAACAACAAAAC--------------------------------A
AACAAACACCACAAAACACCAAACAACACAA-CCA-CAAACAAAACAAC--------C-C
--AAACAC-----------------------A-----CACAAAACACAAAACACAAAAAC
CCAAACAAACCAA
>A2_calcarata
GTTTTCCTTTTATTGGCGCTAATCTGCAGAGTGGCGATATTATCATTGGGAGGTGCTGTG
AATCTGGGGCTGATCACAGTGTGAAACTCAAGCATACTGAGAAGGGCTTAGTCCAGAAA-
GTGGTATT-GTCTTCCAATGATGAAGGGAAGAATTTTGCTGTGGTTTCTTTGAGACAGGT
A-----------------------------------------------------------
------------------------------------------------------------
---------------GTCAAGACAACCTTTTTT--TCTTTTTC-CCAGATTGTTAGATC-
ATCAACCCATTTTA-------GAT------------------------------------
------------------------------------------------------------
------------------------------------------------------------
--------------------------------------------------------CCTA
TTGTTCAACTACGTTTCTGACTTT-CTGCTGCAGGTTCGTTCTCCATGTCTTGGAGACAA
GTTCTCGAGCATGCATGGTCAAAAGGGTGTCCTAGGCTTTCTGGAGTCTC-------AAG
AGAATTTCCCCTTTACAGTTCAGG--------------GAATT-----------------
--------------------CTTCCTGAC----------------GTCGTTATAAACCCT
CATGCCTTTCCTTCACGACAGACTCCTGGTCAACTCCTTGAGGCCGCCTTAGGGAAGGGG
ATTGCTGCTGGTGGGT--------CAATGACATATGCC-ACCCC-TTTCTCCACTCCTAC
TGTTGAAACCATCACAGAGCAGCTGCACAGGTGACAA-TTCCATTCACTAATGAG-ATTC
CAC--CTGAGTATTAC-ACAG-----------------------CAT-GTTAATTT-TGG
TATATAGGTC-TTTTAG--------------------------ATTTGAG--TTGCCATA
GAATTAGAAA-----TGCTG--TC------------------------------------
------------------------------------------------------------
------------------------------------------------------------
------------------------------------------------------------
------------ATCATTGA-CACTC-ACTAACCTTAC-ATGATATAGGGCTGGATTTTC
AAGGTGGGGAAATGAGAGAGTTCATGATGGCAGAACTGGTGAAATGGTTCGCTCTCTCAT
ATTCATGGGTCCAACCTTCTACCAGCGGCTCATACACATGGCTGAAGACAAGGTCAAATT
CCGCAACACTGGACCAGTGCACCCACTC--ACAAGACAGCCAGTTGAAGA----------
-CAGGAAGCGTTTCGGAGGTATCAAGTTCGGTGAGATGGAGCGCGACTGCCTCATAGCAC
ACGGCGCAT-CTGCA---------------------------------------AACCTT
CACGAGCGCCTCT--TCACTCTCAGCGACTCATCTCAAATGCCCATCTGCCAGAAATGCA
CTCACCCG----GCGAGTGTGATTCAGCGACCAGTGGCTGGCGGCCGCAAGATAAGAGGC
CCT--TACTGTCGCGTCTGTGAA--------TCAGCGGATGACATTGTCAAGGTCAGCGT
CCCTTATGGGGCCAAGCTCTTGTGAAAACCC--------------------------A--
---A--AAAAAAAC-AAACAACAAAAC--------------------------------A
AACAAACACCACAAAACACCAAACAACACAA-CCA-CAAACAAAACAAC--------C-C
--AAACAC-----------------------A-----CACAAAACAAAAAACACAAAAAC
CCAAACAAACCAA
>A3_calcarata
GTTTTCCTTTTATTGGCGCTAATCTGCAGAGTGGCGATATTATCATAGGGAGGTGCACTG
AATCTGGGGCTGATCACAGTGTGAAACTCAAGCATACTGAGAAGGGCATGGTCCAGAAA-
GTGGTATT-GTCTTCCAATGATGAAGGGAAGAATTTTGCTGTGGTTTCTTTGAGACAGGT
A-----------------------------------------------------------
------------------------------------------------------------
---------------GACAAGACAACTTT------TCTTTTTC-CCAGATTGTTAGATC-
ACCATCGCATTTTC-------GAT------------------------------------
------------------------------------------------------------
------------------------------------------------------------
--------------------------------------------------------CTTA
TTGTTCAACTATGTTTCTGACTTT-CTGCTGCAGGTTCGTTCTCCATGTCTTGGAGACAA
GTTCTCGAGCATGCATGGCCAAAAGGGTGTCCTAGGCTTTCTGGAGTCTC-------AAG
AGAATTTCCCGTTTACAGTTCAGG--------------GAATT-----------------
--------------------GTTCCTGAC----------------GTCGTTATAAACCCT
CACGCCTTTCCTTCACGACAGACTCCTGGTCAACTCCTTGAGGCCGCCTTAGGGAAAGGG
ATTGCTGCTGGGGGGT--------CAATGAGATATGCC-ACCCC-TTTCTCCACTCCTAC
TGTTGAAACCATCACAGAGCAGCTGCACAGGTGACAC-TTCCATTCACTAATGAG-ATTC
CAC--CTGAGTATTGC-ACAG-----------------------CAT-GTTCATTT-TGG
TATATAGGTC-TTTTAG--------------------------ATTTGAG--TTGCCATA
GAATTAGAAA-----TGCTG--TC------------------------------------
------------------------------------------------------------
------------------------------------------------------------
------------------------------------------------------------
------------ATCATTGA-CATTC-GCTAACCTTAC-ATGATATAGGGCTGGATTCTC
AAGGTGGGGAAATGAGAGAGTTTACGATGGCAGAACTGGTGAAATGGTTCCCTCTCTCAT
ATTCATGGGTCCAACATTCTACCAGCGGCTGATCCACATGGCTGAAGACAAGGTCAAATT
CCGCAACACAGGACCAGTGCACCCACTC--ACACGACAGCCAGTTGCGGA----------
-CAGGAAGCGTTTCGGAGGTATCAAGTTCGGCGAGATGGAGCGCGACTGCCTCATAGCAC
ACGGCGCAT-CTGCA---------------------------------------AACCTT
CACGAGCGCCTCT--TCACTCTCAGCGACTCATCTCAAATGCACATCTGCCAGAAATGCA
CTCACCCG----GCGAATGTGATTCAGCGACCAGTGGCTGGCGGCCTCAAGATAAGAGGT
CCT--TACTGTCGCGTCTGTGAA--------TCAGCGGATGACATTGTCAAAGTCAGCGT
CCCTTATGGGGCCAAGCTCTTGTGAAAACCC--------------------------A--
---A--AAAAC----AAACAACAAAAC--------------------------------A
AACAAACACCACAAAACACCAAACAACACAA-CCA-CAAACAAAACAAC--------C-C
--AAACAC-----------------------A-----CACAAAACAAAAAACACAAAAAC
CCAAACAAACCAA
>A4_CALCARATA
GTTTTCCTTTTATAGGCGCTAATCTGCAGAGTGACGATATTATCATAGGGAGGTGCACTG
AATCTGGGGCTGATCACAGTGTTAAACTCAAGCATACTGAAAAAGGCATGGTCCAGAAA-
GTTGTATT-GTGTTCCAATGGTGAAGGAAAGAATTTTGTTGTGGTTTCTCTGAGACAGGT
TGATT-TTGAAAATTACTTCACTTGTGAC-----------------TTATAT-CTATA-G
ATGATA--TCTGTC--AAACATTATGAAATGCTA-TTCATTTGACATATTTTCACACACA
AGAAGTATTATAGA-GACTA---------------TCCTTT-------------------
-TC---AC-TTTTA-------CAT------------------------------------
------------------------------------------------------------
------------------------------------------------------------
--------------------------------------------------------CCTG
TTGCTCACTTACGTTTCTGAAGTTTCTGCTTCAGGTTTGTTCTCCTTGTCTTAGAGACAC
GTTCTCGAGCATGCATGGGGAAAAGGGTGTCCTAGGTTTCTTGGAGTCTC-------AAG
AGAATTTCCCTTTTACAATTCAGG--------------TAATT-----------------
--------------------GTTTCTGA-------------------TGTTATAAATCCT
CACGCATTTCCTTCAC-ACAGACTCCTGGTCAACTTCTTGAGGTTGCCTTAGGGAAGGTG
ATCGCTGCTGGCGGAGTGGCGGGTCAATGAAATATGCC-ACCCC-TTTCTCCTCTCCCAG
TGTTGAGACCACCACAGAGCAGCTGCACAGGTGAGAA-TT-------------------C
CAC--ACGAGTATTGC-ACCA-----------------------GAT-GTTAATTT-TGG
TGTATAGGTC-TTTCAGATTTTAT---GTTGTGTTTCAT-TTTTTTCCAG--TTGCCTTG
GAATAAGAAA-----TATTG--CTATC---TTCATCTTG---------------------
------------------------------------------------------------
----------------------------------------------------------GT
CTGTT--ACCCTTT------------------GA--------------------------
---------AGAACCATTGA-CATTT-GCTTAACTTAC-ATGATA--GGGCTGGGTTT--
------------------------------------------------------------
------------------------------------------------------------
------------------------------------------------------------
------------------------------------------------------------
------------------------------------------------------------
------------------------------------------------------------
------------------------------------------------------------
------------------------------------------------------------
------------------------AAAACCAAC-AAAC----CCACCAAAAAACAAAAAA
AAAAACAAC------AC-----ACCAC--------------------------------A
AAAAAACACCC-CAAAAACCAAACCA-ACAA-CCA-CAAACAAAACAAAAAAACAACC-C
--AAACAACAC-----------A---AAC-AAC-C--CACAAAACAC-------------
-------------
>A5_calcarata
GTTTTCCTTTTGTTGGCGCTAATCTGCAGAGTGGCGATATTATCATAGGGAGGTGCACTG
AATCTGGGGCTGATCACAGTGTTAAACTCAAGCATACTGAAAAAGGCATGGTCCAGAAA-
GTTGTAAT-GTCTTCCAATGATGAAGGAAAGAATTTTGTGGTGGTTTCTCTGAGACAGGT
AGTTTTTTGAAAATTACTTCACTTGTGAC-----------------TTATAT-CTATA-G
CTGCTA--TCTGTC--AAATATTATGAAATGCTA-CTCATTTGACATATTTTCACACACA
AGAAGTAT-ATAGA-GACTT---------------TCTTTTTT-CCTGATTGTCAGGTTT
ATC---AC-TTTTA-------CAT------------------------------------
------------------------------------------------------------
------------------------------------------------------------
--------------------------------------------------------CCTG
TTGTTCACTTACGTTTCTGAGTTTTCTGCTTCAGGTTCGTTCTCCATGCCTTGGAGACAA
GTTCTCAAGCATGCATGGGCAAAAGGGTGTCCTGGGTTTCTTGGAGTCTC-------AAG
AGAATTTCCCTTACACAATCCAGG--------------GAATT-----------------
--------------------GTTCCTGAC----------------GTTGTCATAAATCCT
CACGCATTTCCTTCACGACAGACTCCTGGTCAACTTCTCGAGGCTGCCTTAGGGAAGGGG
ATCGCTGCTGGCGGGT--------CAATGAAATATGCC-ACCCC-TTTCTCCACTCCCAG
TGTCGAGACCATCACAGACCAGCTGCACAGGTGAGAA-TT-------------------S
CAC--ACCAGTATTGC-ACCA-----------------------CAT-GTT--------G
TGTTTGGGTCCTTTCAGATTTTAT---GTTGTGTTTCAA-TTTGTTCCAG--TTGCCTTG
GAATAAGAAA-----TGTTG--TTATC---TTCATCTTG---------------------
------------------------------------------------------------
----------------------------------------------------------GT
CTTTT--ACCCTT-----------------------------------------------
------------------GA-CATTT-GCTTAACTTGC-ATGATA--GGGCTGGGTTTAA
AAGATGGGGAAATGAGAGAGTTTATGATGGTAGAACTGGCGAAATGGTTCCCTCCCTTAT
CTTCATGGGTCCAACATTCTACCAGCGGTTGATCCACATGGCTGAAGACAAGGTCAAATT
CCGCAACACTGGACCTGTGCACCCGCTC--ACCAGACAGCCAGTCGCGGA----------
-CAGGAAGCGTTTTGGAGGTATCAAGTTCGGTGAGATGGAGCGCGACTGYCTCATAGCGC
ACGGTGCAT-CTGCC---------------------------------------AACCTG
CATGAGCGCCTCT--TCACTCTGAGCGACTCGTCTGAGATGCACATCTGCCAGAAATGCA
GCCACCCT----GCGAACGTGATCCAGCGACCGGTGGCTGGTGGAAAAAAGATAAGGGGT
CCT--TACTGCCGCGTCTGTGAG--------ACAGCCGATGATGTTGTCAAGATCAATGT
ACCTTACGGGGCCAAGCTCTTGTGAAAACCAAACAAAC----CCACCAAAAAACAAAAAA
AAAACCAAC------AAACAAAACCAC--------------------------------A
AAAAAACACCACAAAACACCAAACCA-ACAA-CCA-CC-A--AAAAAAAAAAACAACC-C
--AAACAACAC-----------A---AAC-AC-----CACAAAACACAAAACACAAAAAC
CCAAACAAACCAA
>A6_calcarata
GTTTTCCTTTTGTAGGCGCTAACCTGCAGAGTGGCGATATTATCATAGGGAGGTGCACTG
AAGCTGGGGCTGATCACAGTGTTAAACTCAAGCATACTGAAAAAGGCATGGTCCAGAAA-
GTTGTATT-GTCTTCCAATGATGAAGGAAAGAATTTTGTKGTGGTTTCTCTGAGACAGGT
AGTTT-TTGAAAATTACTTCACTTGTGAC-----------------TTATAT-CTATA-G
CTGCTA--TCTGTC--AAATATTATGAAATGCTA-CTCATTTGACATATTTTCACACACA
AGAAGTATTATAGA-GACTA---------------TCTTTTT--CCTGATTGTCAGGTT-
ATC---AC-TTTTA-------CAT------------------------------------
------------------------------------------------------------
------------------------------------------------------------
--------------------------------------------------------CCTG
TTGTTCACTTTTGTTTCTGAATTTTCTGCTTCAGGTTCGTTCCCCATGTCTTGGAGACAA
GTTCTCGAGCATGCATGGGCAAAAGGGTGTCCTAGGTTTCTTGGAGTCTC-------AAG
AGAATTTCCCTTTTACAATTCAGG--------------GAATT-----------------
--------------------GTTCCTGAC----------------GTTGTTATAAATCCT
CATGCATTTCCTTCACGACAGACTCCTGGTCAACTTCTCGAGGCTGCCTTAGGAAAGGGG
ATCGCTGCTGGCGGAG--------CAATGAAATATGCC-ACCCC-TTTCTCCACTCCCAG
TGTCGAGACCATCACAGACCAGCTGCACAGGTGAGAA-TT-------------------C
CAC--ACCAGTATTGC-ACCA-----------------------CAT-GTT--------G
TGTTTGGGTCCTTTCAGATTTTTTTTTGTTGTGTTTCAA-TTTATTCCAG--TTGCCTTG
GAATAAGAAA-----TGTTG--TTATC---TTCATCTTG---------------------
------------------------------------------------------------
----------------------------------------------------------GT
CTTGT--ACCCTTT------------------GA--------------------------
---------AGAACCATTGA-CATTT-GCTTAACTTGC-ATGATA--GGGCTGGGTTTAA
AAGATGGGGAAATGAGAGAGTTTATGATGGCAGAACCGGTGAAATGGTTCCCTCTCTCAT
ATTCATGGGTCCGACATTCTACCAGCGGTTGATCCACATGGCTGAAGACAAGGTCAAATT
CCGCAACACTGGACCTGTGCACCCGCTC--ACCAGACAACCAGTCGCTGA----------
-CAGGAAGCGTTTTGGAGGTATCAAGTTCGGTGAGATGGAGCGCGACTGCCTCATAGCGC
ACGGTGCAT-CTGCA---------------------------------------AACCTG
CATGAGCGCCTCT--TCACTCTGAGCGACTCGTCTGAGATGCACATCTGCCAGAAATGCA
GCCATCCT----GCAAACGTGATTCAGCGACCAGTGGCTGGTGGCCGGAAGATAAGGGGT
CCT--TACTGTCGCGTCTGTGAG--------ACAGCCGATGACATTGTCAAAATCAGTGT
ACCTTACGGGGCCAAGCTCTTGTGAAAACCAAC-AAAC----CCACCAAAAAACAAAAAA
AAAAACAAC------AAC-AACACCAC--------------------------------A
AAAAAACACCACAAAACACCAAACCA-ACAA-CCA-CC-A--AAAAAAAAAAAAAACC-C
--AAACAACAC-----------A---AAC-AAC-C--CACAAAACACAAAACACAAAAAC
CCAAACAAACCAA
>B_congesta
------------------------------------------------------------
------------------------------------------------------------
--------------TTAATGATGAGGGGAAGAATTTTGCTGTGGTTTCTTTGAGACAGGT
AGGTT-GGCTAAAATATTTAACTTGTGAACATAAATAC-CTCAC--TTATGA-GTGTA-G
TTGTTAAATGTG------------------------------------------------
------------------------------------------------------------
------------------------CGTCGACACAATGCATGCATCTA----TATTCATTG
ATTTTTGCATGCACT--TTCAT-GTGGATGAACATGCAAGGTGGACT---AATGCAAAAC
CGCATGTGTGTGTGTGTGTTTGCTGGTTGGGGGCTAATAAATGTGTAGAATTACATTTCT
ATTATTCT------TTTCTTCAGATTTTT--------GCATT--CATCTTATGTTACCTG
TCCTTAAGTTACATTCCTTACTTC-CTGCTGCAGGTTCGTGCTCCGTGTCTTGGAGACAA
GTTCTCGAGTATGCATGGACAAAAGGGTGTCCTAGGCTTTTTGGACTCTC-------AAG
AGAATTTCCCCTTCACGATTCAGG--------------GAATT-----------------
--------------------GTTCCTGAT----------------ATTGTTATAAATCCG
CATGCATTTCCTTCACGACAGACTCCTGGTCAACTCCTTGAGGCTGCCTTAGGGAAGGGG
ATTGCTGCTGGTGGGT--------TGGAAAGACATGCC-ACCCC-TTTctccACTCCGAG
TGTTGATAGCATCACAAGTCAGCTGCACAGGTGACAG-TTCCACTGACTGATAGT-ATTC
TGCACTCTACTATTGC-ACCA-----------------------TATTACTGATTT-TAG
TTCAT-TGTCTTTTTAGATTT--------------ACAT-TTTATTTGTG--TTGCTTTG
AAATAAGAAA-GA--TCTGCCA-----------------------ATGTCATATTGGAAT
GAAAAACCC---AGCTACAGTTT-ATTGACATATTGCATTG-------------------
-------------TTTATCACCA--TACTCAGGCTCTCGATTTTGTTCTTGGATATATGT
CTTT----CCCTTT------------------GGTTCTTGTTTTTGTTTCCTTT--AAAT
GATCACT--AGAAAAAATCTTAATACTGT--AATTTTT-ATGATA--GGGCTGGATTTTC
AAGATGGGGAAATGAGAGAGTCTACAATGGTCGAACTGGTGAAATGGTTCGCTCTCTCAT
ATTTATGGGTCCAACATTCTACCAGAGGCTGATACACATGGCTGAAGACAAGGTCAAATT
CCGTAACACAGGACCAGTGCACCCGCTA--ACCAGACAACCAGTTGCAGA----------
-CCGAAAGCGTTTTGGAGGTGTCAAGTTCGGTGAGATGGAGCGTGACTGCCTCATAGCTC
ATGGTGCAG-CTACA---------------------------------------AACCTT
CACGAGCGTCTCT--TTACTCTAAGTGACTCGTCCGAGATGCACATTTGCCAGCAATGCA
AGCATGCG----GCTAATGTGATTCAGCGACCAGTAGCTGGTGGGCGCAGAATTAGAGGT
CCT--TACTGTCGATCTTGCGAG--------ACTGCTGATGACATTGTCAAAGTTAATGT
ACCTTACGGGGCCAAATTGCTGTG-------AC-AAAAAACCCCAA--------------
---------------------------AAACCCACAAAAAAAAAAAAAC-----ACCAAA
AACAAACACCACAAAACACCAAACAACAAAA-CCA-AAAACAACAAAAA-C-----CCCA
ACAAAACA--AAACAACAC--CAAAAAC--AAC-ACCAAAC-AACACAAAACACAAAAAC
CCAAACAAACCAA
>B1_maculata
------------------------------------------------------------
------------------------------------------------------------
----------------AATGATGAGGGGAAGAATTTTGCTGTGGTTTCTTTGAGACAGGT
AGGTT-GGCTAAAATATTTCACTTGTGAACATAAATAT-CTCAC--TTACGA-GTGTA-G
TGGCTAAATGTG------------------------------------------------
------------------------------------------------------------
------------------------CATGGGCACAATGCAAGTATCTACATATGTTCATTG
ATTTTTGCATGCACT--TTCAT-GTGGATGAACATGCAAGGTGGACTCCTAATACAAAAC
CGCATGT--------GTGTATGCTGGTTGGGGGCTAATAAATGTGTAGAGTTACATTTCT
ATCATTAATTCTT-TTTTTTCAGACTATT--------GCATT--CATCATACATTACCTG
TCCTT-AGTCACATTCTTATCTTC-CTGATACAGGTTCGTTCTCCATGTCTTGGAGACAA
GTTCTCGAGTATGCATGGACAAAAGGGTGTCCTAGGCTTTTTGGATTCCC-------AAG
AGAATTTCCCTTTCACAATTCAGG--------------GAATT-----------------
--------------------GTTCCTGAT----------------ATTGTTATAAATCCT
CATGCATTTCCTTCGCGACAGACTCCTGGTCAACTCCTTGAGGCTGCCTTAGGGAAGGGG
ATTGCTGCTGGTGGGT--------CAGAAAGACACGCC-ACCCC-TTTCTCCACTCCCAG
CGTTGATAGCATCACAAACCAGCTGCACAGGTGACAG-TTCCACTGACTGATATG-ATTC
TGCACTCTACTATTGC-ACCA-----------------------TAT-ATTGATTCTTAG
TGCAT-TGTCTTTTTGGATTT--------------ACAT-TTTATTTGAG--TTACTTTA
AAATCAGAAAAGA--TGT--CATTGCCATCTTCATC-TGGGCCACATGTCATATTGGAAT
GAACAACCCTGCAGCTATAGTTTCATTGACATATTGTATCA-------------------
-------------TTTATCTCCA--TACTCAAGCTCTAGATTTTGTTCTTGCATA--TGC
CTTT----CCCTTT------------------GGATCTTGTTTTTGTTTCCTTT--AAAT
GATTACT--AGAAGGATTCA-AATTCTGTTAAATATCTTATGATA--GGGCTGGATTTTC
AAGATGGGGAAGTGAGAGAGTCTACAATGGTCGAACTGGTGAAATGGTTCGCTCTCTCAT
ATTTATGGGCCCAGCATTCTACCAGAGGCYGATACACATGGCTGAAGACAAGGTCAAATT
CCGCAACACAGGACCGGTGCACCCACTC--ACCAGACAGCCGGTTGCAGA----------
-CCGAAAGCGTTTTGGAGGTATCAAGTTCGGTGAGATGGAGCGTGACTGCCTCATAGCTC
ACGGTGCAG-CTGCA---------------------------------------AACCTT
CACGAGCGTCTCT--TTACGCTAAGTGACTCGTCCGAGATGCACGTTTGCCAGCAGTGCA
TGCATGCG----GCTAATGTGATTCAGAGGCCAGTAGCTGGTGGGCG---GATTAGAGGT
CCT--TACTGTCKAGCCTGCGAG--------ACTGCTGACGAGATTGTAAAAGTTAATGT
ACCGTACGGGGCCAAGTTGTTGYG-------AC-AAAAAACCCCAA--------------
---------------------------AAAACCAAAACAAAAAAAAAAAAAAC-ACCAAA
CACAAACACCACAAAACACCAAACAACAAAA-CCA-CAAAAAACAAAAA-C-----CCAA
ACACAAAAACAAAAAAAAC--CAAACAC--AAC-ACCCAAAAAAAACAAAACACAAAAAC
CCAAACACACCAA
>B2_MACULATA
------------------------------------------------------------
------------------------------------------------------------
---------------------------GAAGAATTTTGCTGTTGTTTCTTTGAGACAGGT
AGGTT-GGCTAAAATATTTCACTCGTGAACATAAATAC-CTCAC--TAATGA-GTGTA-G
TTGCTAAATGTG------------------------------------------------
------------------------------------------------------------
------------------------CATGGACACAAGGCATGTATCTACATACGTTCATTG
ATTTTTGCATACACT--TTCAT-GTGGATGAACATGCAAGGTGGACTCCTAATACAAAAC
CGCATGT--------GTGTATGCTGGTTGGGGGCT----------------TACATTTCT
ATCATTAATTCTTTCTTTTCCAGACTATT--------GCATT--CATCGTACATTACCTG
TCCTT-AGTCACATTCCTATCTTC-CTGCTGCAGGTTCGTTCTCCATGTCTTGGAGACAA
GTTCTCGAGTATGCATGGACAAAAGGGTGTCCTAGGCTTTTTGGATTCCC-------AAG
AGAATTTCCCTTTCACAATTCAAG--------------GAATT-----------------
--------------------GTTCCTGAT----------------ATTGTTATAAATCCT
CATGCATTTCCTTCACGACTGACTCCTGGTCAACTCCTTGAGGCTGCCTTAGGGAAGGGG
ATTGCTGGTGGTGGGT--------CAGAAAGACATGCCCACCCC-TTTCTCCACTCCCAG
CGTTGATAGCATCACAAACCAGTTGCACAGGTGACAG-TTCCACTGACTGATATG-ATTC
TGCACTCTACTATTGC-ACCA-----------------------TAT-ATTGATTCTTTG
TGCAT-TGCCTTTTTGGATTT--------------ACAT-TTTATTTGAG--TTACTTCA
AAATAAGAAAAAA--TGTGTCACTGCCATCTTCATC-TGGGCCACATGTCATATTGGAAT
GAACAGCCCTGCAGCTATAGTTTCATTGACATATTGCATCA-------------------
-------------TTTATCTCCA--TACTCAAGCTCTAGATTTTGTTCTTGCATA--TGC
CTTT----CCCTTT------------------GGATCTTGTTTTTGCTTCCTTT--AAAT
GATTACT--AGAAGGATTCA-AATTCCGTTAAATATCT-ATGATA--GGGCTGGATTTTC
AAGATGGGGAAGTGAGAGAGTCTACAATGGTTGAACTGGTGAAATGGTTCGCTCCCTCAT
ATTTATGGGCCCAACATTCTACCAGAGGCTGATACACATGGCTGAAGACAAGGTCAAATT
CCGCAACACAGGACCGGTGCACGCACTC--ACCAGACAACCAGTTGCTGACCGAAAGCTG
ACCGAAAGCGTT-CGGAGGTATCAAGTTCGGTGAGATGGAGCGTGACTGCCTCATAGCTC
ACGGTGCAG-CTGCA---------------------------------------ATCCTT
CACGAGTGTCTCT--TTACGCTAAGTGACTCGTCCGAGATGCACGTTTGACAGCAGTGCA
TGCATGCG----GCTAATGTGATTCAGCGGCCAGTAGCTGGTGGGCG---GATTAGAGGT
CCT--TACTGTCGAGCCTGCGAG--------ACCGCTGACGAGATTGTCAAAGTTAATGT
ACCGTACGGGGCCAAGCTGTTGTG-------AC-AAAAAACCCCAA--------------
---------------------------AAAACCAAAACAAAAACAAAAAAAAACACCAAA
CACAAACACCACAAAACAACAAACAACAAAA-CCA-CAAAAAACAAAAA-C-----CCAA
ACAAAAAAACAAAAAAAAC--CAAACAC--AAC-ACCCAAAAAACACAAAACAAAACAAC
CCAAACACACCAA
>B3_MACULATA
------------------------------------------------------------
------------------------------------------------------------
------------------------------------------------------------
------------------------------------------------------------
------------------------------------------------------------
------------------------------------------------------------
------------------------------------------------------------
------------------------------------------------------------
------------------------------------------------------------
------------------------------------------------------------
------------------------------------------------------------
------------------------------------------------------------
------------------------------------------------------------
------------------------------------------------------------
------------------------------------------------------------
------------------------------------------------------------
------------------------------------------------------------
------------------------------------------------------------
------------------------------------------------------------
------------------------------------------------------------
------------------------------------------------------------
------------------------------------------------------------
------------------------------------------------------------
------------------------------------------------------------
------------------------------------------------------------
------------------------------GATACACATGGCTGAAGACAAGGTCAAATT
CCGCAACACAGGACCGGTGCACCCACTA--ACCAGACAGCCGGTTGCAGA----------
-CCGAAAGCGTTTCGGAGGTATCAAGTTCGGTGAGATGGAGCGTGACTGCCTCATAGCTC
ACGGTGCAG-CTGCA---------------------------------------AACCTT
CACGAGCGTCTCT--TTACCCTAAGTGACTCGTCCGAGATGCACGTTTGCCAGCAATGCA
TGCATGCATGCAGCTAATGTGATTCAGCGGCCAGTAGCTGGTGGGCG---GATTAGAGGT
CCT--TATTGTCGAGCCTGCGAGCCTGCGAGACTGCTGACGGGATTGTCAAAGTTAATGT
ACCGTACGGGGCCAAGCTGCTGTG------------------------------------
------------------------------------------------------------
------------------------------------------------------------
---------------------------------------------------CACAAAAAC
CCAAAAACACAAA
>B4_maculata
------------------------------------------------------------
-------------------------ACTAAAGCATACTGAAAGGGGAATTGTTCAGAAA-
GTTGTACT-GTCTTCCAATGATGAGGGAAAGAATTTTGCTGTGGTTTCTTTGAGACAGGT
AGGTT-GGCTAAAATATTTCACTTGTGAACATAAATAC-CTCACTATAATGA-GTGTA-G
TTGCTAAATGTG------------------------------------------------
------------------------------------------------------------
------------------------CATGGACACAATGCATGTATCTACTTATGTTCAGTG
ATTTTTGCATGCACT--TTCAT-GTGGATGAACATGCAAGGTGGACTCCTAATACAAAAC
CGCATGTATGCGCGTGTG--TGCTGGTTGGGGGCTAATAAATGTGTAGAGTTACATTTCT
ATTATTAATT----TTTTTCCAGACTATT--------GCATT--CATCATACATTACCTG
TCCTT-AGTCACATTCCTATCTTC-CCGCTGCAGGTTCGTTCTCCATCTCTTGGGGACAA
GTTCTCGAGTATGCATGGACAAAAAGGTGTCCTAGGCTTTTTGGATTCCC-------AAG
AGAATTTCCCTTTCACAATTCAGG--------------GAATT-----------------
--------------------GTTCCTGAT----------------ATTGTTATAAATCCT
CATGCATTTCCTTCGCGACAGACTCCTGGTCAACTCCTTGAGGCTGCTTTAGGGAAGGGG
ATTGCTGCTGGTGGGT--------CAGAAAGGCATGCC-ACCCC-TTTCTCCACTCCCAG
CGTTGATAGCATCACAAACCAGCTGCACAGGTGACAC-TTCCACTGACTGATATG-ATTC
TGCACTCTACTATTGC-ACCA-----------------------TATTACTGAT--TTAG
TGCAA-TGTCTTTCCAGATTT--------------ACGT-TTTAGTTTAT--TTGCTTTA
AAATAAGAAAA----TCTGCTATTGTCATCTTCATC-TGGGTCACATGTCATATTGGAAT
GAACAACCCTGCAGCT--------------------------------------------
--------------TTATCTCCATATACTTAGGCCCTAGATTTTGTTCTTGCATA--TGC
CTTT----CCCTTT------------------GGTTCTTGTTTTTGTTTCCTTT--AAAT
GATTACT--AGAAGGATTCA-AATTCTGTTAAATGTCT-ATGATA--GGGCTGGATTTTC
AAGATGGGGAAGTGAGAGAGTCTACAATGGTCGAACTGGTGAAATGGTTCGCTCTCTCAT
ATTTATGGGACCAACATTCTACCAGAGGCTAATACACATGGCTGAAGACAAGGTAAAATT
CTGCAACACAGGACCGGTGCACCCACTC--ACCAGACAGCCGGTAGCAGA----------
-CCGAAAGCGTTTTGGAGGTATCAAGTTTGGTGAGATGGAGCGTGACTGCCTCATAGCTC
ACGGTGCAG-CTGCA---------------------------------------AACCTT
CACGAGCGTCTCT--TTACACTAAGTGACTCGTCCGAGATGCACGTTTGCCAGCAATGCA
TGCATGCG----GCTAATGTGATTCAGCGGCCAGTAGCTGGTGGGCG---GATTAGAGGT
CCT--TGCTGTCGAGCCTGCGAG--------ACTGCTGACGAGATTGTTAAAGTTAATGT
ACCGTACGGGGCCAAGTTGTTGCG----CC-AC-AAAAAACACCAA--------------
---------------------------AAAACCAAAAAAACAAAAAAAAC----ACCAAA
CACAAACACCACAAAACACCAAACAACAAAA-CCA-AACAAAACAAAAA-C-----CCAA
C-AAAAAAACAAAAC------AAAACAC--AAC-ACCCAAAAAACACAAAACACAAAAAC
CCAAACACACCAA
>B1_BANKSII
------------------------------------------------------------
------------------------------------------GGGGCATGGTTCAGAAA-
GTTGTACT-GTTTCCCAATGATGAGGGAAAGAATTTCGCTGCGGTTTCTTTGAGACAGGT
AGGTT-GGCTAAAATATTTCGCTTGTGAACATAAATAC-CTCAC--TAATGA-GTGCAAG
TTGCTAAATGTG------------------------------------------------
------------------------------------------------------------
------------------------AATGGACACAATGCAT----------------ATTG
ATTTTTGCATGCACT--TTCAT-GTGGATGAACAGGCAAGGTGGACTCCTAATACAAAAC
CGCATGT--------GTGTA----------------------------------------
------------------------------------------------------------
------------------------------------------------------------
------------------------------------------------------------
------------------------------------------------------------
------------------------------------------------------------
------------------------------------------------------------
------------------------------------------------------------
------------------------------------------------------------
------------------------------------------------------------
------------------------------------------------------------
------------------------------------------------------------
------------------------------------------------------------
------------------------------------------------------------
------------------------------------------TTTGTTTCCTTT--AAAT
GATTACT--AGAAGGATTTA-AATTCTGTTAAATGTCT-ATGATA--GGGCTGGATTTTC
AAGAT-------------------------------------------------------
------------------------------------------------------------
------------------------------------------------------------
------------------------------------------------------------
------------------------------------------------------------
------------------------------------------------------------
------------------------------------------------------------
------------------------------------------------------------
----------------------------CC-AC-AAAAAACCCAAA--------------
---------------------------AC--CCAAAACAAAC------------------
------------------------------------------------------------
-------A-----------------------A--ACCCAAAAAACACA------------
-------------
>B2_BANKSII
------------------------------------------------------------
------------------------------------------------------------
------------------------------------------------------------
------------------------------------------------------------
------------------------------------------------------------
------------------------------------------------------------
------------------------------------------------------------
------------------------------------------------------------
------------------------------------------------------------
--------------TTTCTCCAGACTATT--------GCATT--CATCATACATTACCTG
TCCTT-AGTCACATTCCTATCTTC-CYGCTGCAGGTTCGTTCTCCATCTCTTGGGGACAA
GTTCTCGAGTATGCATGGACAAAAAGGTGTCCTAGGCTTTTTGGATTCCC-------AAG
AGAATTTCCCTTTCACAATTCAGG--------------GAATT-----------------
--------------------GTTCCTGAT----------------ATTGTTATAAATCCT
CATGCATTTCCTTCGCGACAGACTCCTGGTCAACTCCTTGAGGCTGCCTTAGGGAAGGGG
ATTTCTGGTGGTGGGT--------CAGAAAGACATGCC-ACCCC-TTTCTCCACTCCCAG
CGTTGATAGCATCACAAACCAGTTGCACGGGTGACAG-TTCCACTGACTGATATG-ATTC
TGCACTCTACTATTGC-ACCA-----------------------TAT-ATTGATTCTTTG
TGCAT-TGCCTTTTTGGATTT--------------ACAT-TTTATTTGAG--TTACTTCA
AAATAAGAAAAGA--TGTGCCACTGCCATCTTCATC-TGGGCCACATGTCATATTGGAAT
GAACAGCCCTGCAGGTATAGTTTCATTGACATATTGCATCA-------------------
-------------TTTATCTCCA--TACTCAAGCTCTAGATTTTGTTCTTGCATA--TGC
CTTT----CCCTTT------------------GGATCTTGTTTTTGTTTCCTTT--AAAT
GATTACT--GGAAGGATTCA-AATTCTGTTAAATATCT-ATGATA--GGGCTGGATTTTC
AAGATGGGGAAGTGAGAGAGTCTACAATGGTTGAACTGGTGAAATGGTTCGCTACGTCAT
ATTTATGGGCCCAACATTCTACCAGAGGCTGATACACATGGCTGAAGACAAGGTCAAATT
TTGCAACACAGGACCGGTGCACGTACTC--ACCAGACAACCAGTTGCTGA----------
-CAGAAAGCGTT-TGGAGGTATCAAGTTCAGTGAGATA---CGTGACTGCCTCATAGCTC
ACGGTGCAG-CTGCA---------------------------------------AACGTT
CAAGAGTGTCTCG--TTACGCTAAGTGACTCGTCCGAGATGCACGTTTGCCAGCAGTGCA
TGCATGCG----GCTAATGTGATTCAGCGGCCAGTAGCTGGTGGGCG---GATTAGAGGT
CCT--TACTGTCGAGCCTGCGAA--------ACCGCTGATGAGATTGTCAAAGTTAATGT
ACCGTACAGGGCCAAGCTGTTGTG------------------------------------
------------------------------------------------------ACCAAA
CACAAACACCACAAAACACCAAACAACAAAA-CCA-CAAAAAACAAAAA-C-----CCAA
ACAAAAAAACAAAAAAAAC--CAAACAC--AAC-ACCCAAAAAACACAAAACACAACCAC
CCAAACACACCAA
>B3_BANKSII
------------------------------------------------------------
------------------------------------------------------------
------------------------------------------------------------
------------------------------------------------------------
------------------------------------------------------------
------------------------------------------------------------
------------------------------------------------------------
------------------------------------------------------------
------------------------------------------------------------
------------------------------------------------------------
------------------------------------------------------------
------------------------------------------------------------
------------------------------------------------------------
------------------------------------------------------------
-------------------------------------TTGAGGCTGCCTTAGGGAAGGGG
ATTGCTGCTGGTGGGT--------CAGAAAGACATGCC-ACTCC-TTTCTCCACTCCCAG
TGTTGATAGCATCACAAACCAGCTGCACAGATGACAG-TTCCACTGACTGATATG-ATTC
TGCACTCTACAATCGC-ACCA-----------------------TAT-CTTGATTCTTAG
TGCAT-TGTCTTTTGGGATTT--------------ATAT-TTTATTTGAA--TTACTTTA
AAATAGGAAAAGA--TAGGTCATTGCCAACTTCATC-TGGTACACATGTCATATTGGAAT
GAACAACCCTGCAGCTATAGTTTCATTGACATATTGCATCA-------------------
-------------TTTATCTCCA--TACTCAAGCTC------------------------
CTTT----CCCTTT------------------GGATCTTGTTTTTGTTTCCTTT--AAAT
GATTACT--AGAAGGATTCC-AATTCTGTTAAATGTCT-ATGATA--GGGCTGGATTTTC
AAGATGGG--AGTGAGAGAGTCTACAATGGTCGAACTGGTGAAATGGTTCGCTCTCTCAT
ATTTATGGGCCCAACATTCTACCAGAGGCTGATACACATGGCTGAAGACAAAGTCAAATT
CCGCAACACAGGACCGGTGCACCCACTC--ACCAGACAGCCGGATGCAGA----------
-CAGAAAGCGTTTCGGAGGTATCAAGTTCGTTGGGATGGAGCGTGACTGCCTCATAGCTC
ATGGTGCAG-CTGCA---------------------------------------AACCTT
CACGACCGTCTCT--TTACCCTAAGTGACTCGTCCGAGATGCACGTTTTCCAGCAATGCA
TGCATGCA----GCTAATGTGATTCAGCGGCCAGTAGCTGGTGGGCG---GATTAGAGGA
CCT--TATTGTCAAGCCTGCGAG--------ACTGTTGACGGGATTGTCAAAGTTAATGT
ACCGTACGGGGCCAAGCTGCTGTG------------------------------------
------------------------------------------------------------
--------------AACACCAAACAACAAAA-CCA-CAAAAAACAAAAA-C-----CCAA
ACAAAAAAACAAAAAAAAC--CC---AC--AAC-ACCCAAAAAACACAACACACAAAAAC
CCAAACACACCAA
>B4_banksii
GCTTCCC-TTCATTGGTGCAAATCTGCAGAGTGGTGACATTGTCATTGGGAGGTGTGCTG
ACTCTGGGGCAGATAACAGCATTAAACTAAAGCATACTGAAAGGGGCATTGCTCAGAAA-
GTTGTACT-GTCTTCCAATGATGAGGGAAAGAATTTTGCTGTGGTTTCTTTGAGACAGGT
AGGTC-GGGTAAAATATTTCACTTGTGAACATAAATAC-CTCACTATAATGA-GTGTA-G
TTGCTAAATGTG------------------------------------------------
------------------------------------------------------------
------------------------CATGGACACAATGCATGTATCTACATATGTTCAGTG
ATTTTTGCATGCAGT--TTCAT-GTAGATGAACATGCAAGGTGGACTCCTAATACAAAAT
CGCATGTATGCGCGTGAG--TGCTGGTTGGGGGCTAATAAATGTGTAGAGTTACATTTCT
ATTTTTT-------TTTCTCCAGACTATT--------GCATT--CATCATACATTACCTG
TCCTT-AGTCACATTCCTATCTTC-CCGCTGCAGGTTCGTTCTCCATCTCTTGGGGACAA
GTTCTCGAGTATGCATGGACAAAAAGGTGTCCTAGGCTTTTTGGATTCCC-------AAG
AGAATTTCCCTTTCACAATTCAGG--------------GAATT-----------------
--------------------GTTCCTGAT----------------ATTGTTATAAATCCT
CATGCATTTCCTTCGCGACAGACTCCTGGTCAACTCCTTGAGGCTGCTTTAGGGAAGGGG
ATTGCTGCTGGTGGGT--------CAGAAAGGCATGCC-ACCCC-CTTCTCCACTCCCAG
CGTTGATAGCATCACAAACCAGCTGCACAGGTGACAC-TTCCACTGACTGATATG-ATTC
TGCACTCTACTATTGC-ACCA-----------------------TATTACTGAT--TTAG
TGCAAATGTCTTTCCAGATTT--------------ACGT-TTTAGTTGAT--TTGGTTTA
AAATAAGAAAA----TCTGCTATTGACATCTTCATC-TGGGTCAC--GTCATATTGGAAT
GAACAACCCTGCAGCT--------------------------------------------
--------------TTAGCTCCATATACATAGGCTCTAGATT-TGTTCTTGCATA--TGC
CTTT----CCCTTT------------------GGATCTTGTCTTTGTTTCCTTT--AAAT
GATTACT--AGAAGGATTCA-AATTCTGTTAAATGTCT-ATGATA--GGGCTGGATTTTC
AAGATGGGGAAGTGAGAGAGTCTACAATGGTCAAACTGGTGAAATGGTTCGCTCTCTCAT
ATTTATGGGACCAACATTCTACCAGAGGCTAATACACATGGCTGAAGACAAGGTAAAATT
CCGCAACACAGGACCGGTGCACCCACTC--ACCAGACAGCCGGTAGCAGA----------
-CCGAAAGCGTTTTGGAGGTATCAAGTTTGGTGAGATGGAGCGTGACTGCCTCATAGCTC
ACGGTGCAG-CTGCA---------------------------------------AACCTT
CACGAGCGTCTCT--TTACACTAAGTGACTCGTCCGAGATGCACGTTTGCCAGCAATGCA
TGCATGTG----GCTAATGTGATTCAGCGGCCAGTAGCCGGTGGGCG---GATCAGAGGT
CCT--TACTGTCGAGTCTGCGAG--------ACTGCTGACGAGATTGTCAAAGTTAATGT
ACCGTACGGGGCCAAGCTGTTGTGCAAACC-AC-AAAAAACACCAA--------------
---------------------------AAAACCAAAAAAACAAAAAAC------ACCAAA
CACAAACACCACAAAACACCAAACAACAAAA-CCA-AACAAAAAAAAAA-C-----CCAA
C-AAAAAAACACAAC------AACACAC--AAC-ACCCAAAAAACACAAAACACAAAAAC
CCAAACACACCAA
>B5_BANKSII
GCTTCCCCTTCATTGGCGCAAATCTGCAGAGTGGTGACATTGTCATTGGGAGGTGTGCTG
AATCTGGGGCAGATAACAGCATTAAACTAAAGCATACTGAAAGGGGCATTGCTCAGAAAA
GTTGTACT-GTCTTCCAATGACGAGGGAAAGAATTTTGCTGTGGTTTCTTTGAGACAGGT
AGGTC-GGGTAAAATATTTCACTTGTTAACATAAATAC-CTCACTATAATGA-GTGTA-G
TTGCTAAATGTG------------------------------------------------
------------------------------------------------------------
------------------------CATGGACACGATGCATGTATCTACATATGTTCAGTG
ATTTTTGCATGCACT--TTCAT-GTAGATGAACATGCAAGGTGGACTCTTAATACAAAAC
CGCATGTATGCGCGTGTG--TGCTGGTTGGGGGCTAATAAATGAGTAGAGTTACATATCT
ATTTTT--------TTTCTCCAGACTATT--------GCATT--CATCATACATTACCTG
TCCTT-AGTCACATTCCTATCTTC-CTGCTGCAGGTTCGTTCTCCATCTCTTGGGGACAA
GTTCTCGAGTATGCATGGACAAAAAGGTGTCCTAGGCTTTTTGGATTCCC-------AAG
AGAATTTCCCTTTCACAATTCAGG--------------GAATT-----------------
--------------------GTTCCTGAT----------------ATTGTTATAAATCCT
CATGCATTTCCTTCGCGACAGACTCCTGGTCAACTCCTTGAGGCTGCTTTAGGGAAGGGG
ATAGCTGCTGGTGGGT--------CAGAAAGGCATGCC-ACCCC-CTTCTCCACTCCCAG
CGTTGATAGCATCACAAACCAGCTGCACAGGTGACAC-TTCCACTGACTGATATG-ATTC
TGCACTCTACTATTGC-ACCA-----------------------TATTACTGAT--TTAG
TGCAAATGTCTTTCCAGATTT--------------ACGT-TTTAGTTGAT--TTGCTTTA
AAATAAGAAAA----CCTGCTATTGACATCTTCATC-TGGGTCAC--GTCATATTGGAAT
GAACAACCCTGCAGCT--------------------------------------------
--------------TTAGCTCCATATACATAGGCTCTAGATT-TGTTCTTGCGTA--TGC
CTTT----CCCTTT------------------GGATCTTGTTTTTGTTTCCTTT--AAAT
GATTACT--AGAAGGATTCA-AATTCTGTTAAATGTCT-ATGATA--GGGCTGGATTTTC
AAGATGGGGAAGTGAGAGAGTCTACAATGGTCAAACTGGTGAAATGGTTCGCTCTCTCAT
ATTTATGGGACCAACATTCTACCAGAGGCTAACACACATGGCTGAAGACAAGGTAAAATT
CCGCAACACAGGACCGGTGCACCCACTC--ACCAGACAGCCGGTAGCAGA----------
-CCGAAAGCGTTTTGGAGGTATCAAGTTTGGTGAGATGGAGCGTGACTGCCTCATAGCTC
ACGGTGCAG-CTGCA---------------------------------------AACCTT
CACGAGCGTCTCT--TTACACTAAGTGACTCGTCCGAGATGCACGTTTGCCAGCAATGCA
TGCATGTG----GCTAATGTGATTCAGCGGCCAGTAGCCGGTGGGCG---GATCAGAGGT
CCT--TACTGTCGAGTCTGTGAG--------ACTGCTGACGAGATTGTCAAAGTTAATGT
ACCGTACGGGGCCAAGCTGTTGTGAAAAAC-AC-AAAAAACACCAA--------------
---------------------------AAAACCAAAAAAACAAAAAC-------ACCAAA
CACAAACACCACAAAACACCAAACAACAAAA-CCA-AACAAAAAAAAAA-C-----CCAA
C-AAAAAAACACAAC------AACACAC--AAC-ACCCAAAAAACACAAAACACAAAAAC
CCAAACACACCAA
>B_biflora
------------------------------------------------------------
-------------------------ACTAAAGCATACTGAAAGGGGCATTGTTCAGAAA-
GTTGTACT-GTCTTCCAATGATGAGGGAAAGAATTTTGCTGTGGTTTCTTTGAGACAGGT
AGGTT-GGCTAAAATATTTCACTTATGA-------------------------GTGTA-G
TTGCTAAATGTG------------------------------------------------
------------------------------------------------------------
------------------------CATGGACACAATGCATGTATCTACATATGTTCAGTG
ATTTTTGCATGCACT--TTCAT-GTGGATGAACATGCAAGGTGGACTCCTAATACAAAAC
CGCATGTGCGCGCGTGTG--TGCTGGTTGGGGGCTAATAAATGTGTAGAGTTACATTTCT
ATTATTAATTT---TTTTTCCACACTATT--------GCATT--CATCATACATTACCTG
TCCTT-AGTCACATTCCTATCTTC-CCGCTGCAGGTTCGTTCTCCATCTCTTGGAGACAA
GTTCTCGAGTATGCATGGACAAAAGGGTGTCCTAGGCTTTTTGGATTCCC-------AAG
AGAATTTCCCTTTCACAATTCAGG--------------GAATT-----------------
--------------------GTTCCTGAT----------------ATTGTTATAAATCCT
CATGCATTTCCTTCGCGACAGACTCCTGGTCAACTCCTTGAGGCTGCCTTAGGGAAGGGG
ATTGCTGCTGGTGGGT--------CAGAAAGAAATGCC-ACCCC-TTTCTCCACTCCCAG
CGTTGATAGCATCACAAACCAGCTGCACAGGTGACAG-TTCCACTGACTGATATG-ATTC
TGCACTCTACTATTGC-ACCA-----------------------TAT-ATTGATTCTTAG
TGCAT-TGTCTCTTTGGATTT--------------ACAA-TTTATTTGAG--TTACTTCA
AAATAAGAAAA----TCTGCTATTGCCATCTTCATC-TGGGTCACATGTCATATTGGAAT
GAACAACCCTGCAGCT--------------------------------------------
--------------TTATCTCCATATACTTAGGCTCTAGATTTTGTTCTTGCATA--TGC
CTTT----CCCTTTCCTTTT------------GGATCTTGTTTTTGTTTCCTTT--AAAT
GATTACT--AGAAGGATTCA-AATTCTGTCAAATATCT-ATGATA--GGGCTGGATTTTC
AAGATGGGGAAGTGAGAGAGTCTACGATGGTCGAATTGGTGAAATGGTTCGCTCTCTCAT
ATTTATGGGACCAACATTCTACCAGAGGCTGATACACATGGCTGAAGACAAGGTAAAATT
CCGCAACACAGGGCCGGTGCACCCACTC--ACCAGACAGCCGGTTGCAGA----------
-CCGAAAGCGTTTCGGAGGTATCAAGTTTGGTGAGATGGAGCGTGACTGCCTCATAGCTC
ACGGTGCAG-CTGCA---------------------------------------AACCTT
CACGAGCGTCTCT--TTACGCTAAGTGACTCGTCCGAGATGCACGTTTGCCAGCAATGCA
TGCATGCA----GCAAATGTGATTCAGCGGCCAGTAGCTGGTGGGCG---GATTAGAGGT
CCT--TACTGTCGAGCCTGCGAG--------ACTGCTGACGAGATTGTCAAAGTTAATGT
ACCGTACGGGGCCAAGCTGTTGTC----CC-AC-AAC------CAA--------------
---------------------------AAAACCAAAAAAACAAAAAAAAAC---ACCAAA
CACAAACACCACAAAACACCAAACAACAAAA-CCA-CAAAAAACAAAAA-C-----CCAA
C-AAAAAAACAAAAC------AAAACAC--AAACACCCAAAAAACACAAAACACAAAAAC
CCAAACACACCAA
>B1_brevistipulata_hidakana
------------------------------------------------------------
------------------------------------------------------------
---------------------------------TTTTGCTGTGGTTTCTTTGAGACAGGT
AGGTT-GGCTAAAATATTTCAC------------------------TTATGA-GTGTA-G
TTGATAAATGTG------------------------------------------------
------------------------------------------------------------
------------------------CATGGACACAATGCATGTATATACATATGTTCAGTG
ATTTTTGCATGCACT--TTCAT-GTGGATGAACATGCAAGGTGGACTCCTAATACAAAAC
CGCATGTGTGCGCGTGAG--TGCTGGTTGGGGGCTCATAAATGTGTAGAGTTACATTTCT
ATTATTAATTT---TTTTTCCAGACTATT--------GCATT--CATCATACATTACCTG
TCCTT-AGTCATATTCCTGTCTTC-CCGCTGCAGGTTCGTTCTCCATCTCTTGGAGACAA
GTTCTCGAGTATGCATGGACAAAAGGGTGTCCTAGGCTTTTTGGATTCCC-------AAG
AGAATTTCCCTTTCACAATGCAGG--------------GAATT-----------------
--------------------GTTCCTGAT----------------ATTGTTATAAATCCT
CATGCATTTCCTTCGCGACAGACTCCTGGTCAACTCCTTGAGGCTGCCTTAGGGAAGGGG
ATTGCTGCTGGTGGGT--------CAGAAAGACATGCC-ACCCC-TTTCTCCACTCCCAG
CGTTGATAGCATCACAAACCAGCTGCACAGGTGACAG-TTCCACTGACTGATATG-ATTC
TGCACTCTACTATTGC-ACCA-----------------------TAT-ATTGATTCTTAG
TGCAT-TGTCTTTTTGGATTT--------------ACAA-TTTATTTGAG--TTACTTCA
AAATAAGAAAA----TCTGCTATTGCCATCTTCATC-TGGGTCACATGTCATACTGGAAT
GAACAAGCCTGCAGCT--------------------------------------------
--------------TTATCTCCATATACTTAGGCTCTAGATTCTGTTCTTGCATA--TGC
CTTT----CCCTTTCCCTTT------------GGATATTGTTTTTGTTTCCTTT--AAAT
GATTGCT--AGAAGGATTCA-AATTCTGTCAAATATCT-ATGATA--GGGCTGGATTTTC
AAGATGGGGAAGTGAGAGAGTCTACAGTGGTCTAAATGGTGAAATGGTTCACTCTCTCAT
ATTTATGGGACCAACATTCTACCAGAGGCTGATACACATGGCTGAAGACAAGGTAAAATT
CCGCAACACGGGGCCGGTGCACCCACTC--ACCAGACAGCCGGTTGCAGA----------
-CCGAAAGCGTTTCGGAGGTATCAAGTTTGGTGAGATGGAGCGTGACTGCCTCATAGCTC
ACGGTGCAG-CTGCA---------------------------------------AACCTT
CACGAGCGTCTCT--TTACGCTAAGTGACTCGTCGGAGATGCACGTTTGCCAGCAATGCA
TGCATGCA----GCTAATGTGATTCAGCGGCCAGTAGCTGGTGGGCG---GATTAGAGGT
CCT--TACTGTCGAGCCTGCGAG--------ACTGCTGACGAGATTGTCAGAGTTAATGT
ACCGTACGGGGCCAAGCTGTTGTC-------AC-ACA-----CCAA--------------
---------------------------AAAACCAAAAAAACAAAAAAAAAC---ACCAAA
CACAAACACCACAAAACACCAAACAACAAAA-CCA-CAAAAAACAAAAA-C-----CCAA
C-AAAAAAACAAAAC------AAAACAC--AAACACCCAAAAAACACAAAACACAAAAAC
CCAAACACACCAA
>B2_brevistipulata_hidakana
------------------------------------------------------------
------------------------------------------------------------
---------------------------------TTTTGCTGTGGTTTCTTTGAGACAGGT
AGGTT-GGCTAAAATATTTCAC------------------------TTATGA-GTGTA-G
TTGCTAAATGTG------------------------------------------------
------------------------------------------------------------
------------------------CATGGACACAATGCATGTATATA----TGTTCAGTG
ATTTTTGCATGCACT--TTCAT-GTGGATGAACATGCAAGGTGGACTCCCAATACAAAAC
CGCATGTGTGCGCGTGTG--TGCTGGTTGGGGGCTAATAAATGTGTAGAGTTACATTTCT
ATTATTAATTT---TTTTTCCAGACTATT--------GCATT--CATCATACATTACCTG
TCCTT-AGTCATATTCCTATCTTC-CCGCTGCAGGTTCGTTCTCCATCTCTTGGAGACAA
GTTCTCGAGTATGCATGGACAAAAGGGTGTCCTAGGCTTTTTGGATTCCC-------AAG
AGAATTTCCCTTTCACAATGCAGG--------------GAATT-----------------
--------------------GTTCCTGAT----------------ATTGTTATAAATCCT
CATGCATTTCCTTCGCGACAGACTCCTGGTCAACTCCTTGAGGCTGCCTTAGGGAAGGGG
ATTGCTGCTGGTGGGT--------CAGAAAGACATGCC-ACCCC-TTTCTCCACTCCCAG
CGTTGATAGCATCACAAACCAGCTGCACAGGTGACAG-TTCCACTGACTGATATG-ATTC
TGCACTCTACTATTGC-ACCA-----------------------TAT-ATTGATTCTTAG
TGCAT-TGTCTTTTTGGATTT--------------ACAA-TTTATTTGAG--TTACTTCA
AAATAAGAAAA----TCTGCTATTGCCATCTTCATC-TGGGTCACATGTCATATTGGAAT
GAACAAGCCTGCAGCT--------------------------------------------
--------------TTATCTCCATATACTTAGGCTCTAGATTTTGTTCTTGCATA--TGC
TTTT----CCCTTTCCCTTT------------GGATCTTGTTTTTGTTTCCTTT--AAAT
GATTGCT--AGAAGGATTCA-AATTCTGTCAAATATCT-ATGATA--GGGCTGGATTTTC
AAGATGGGGAAGTGAGAGAGTCTACAGTGGTCTAAATGGTGAAATGGTTCACTCTCTCAT
ATTTATGGGACCAACATTCTACCAGAGGCTGATACACATGGCTGAAGACAAGGTAAAATT
CCGCAACACAGGGCCGGTGCACCCACTC--ACCAGACAGCCGGTTGCAGA----------
-CCGAAAGCGTTTCGGAGGTATCAAGTTTGGTGAGATGGAGCGTGACTGCCTCATAGCTC
ACGGTGCAG-CTGCA---------------------------------------AACCTT
CACGAGCGTCTCT--TTACGCTAAGTGACTCGTCGGAGATGCACGTTTGCCAGCAATGCA
TGCATGCA----GCTAATGTGATTCAGCGGCCAGTAGCTGGTGGGCG---GATTAGAGGT
CCT--TACTGTCGAGCCTGCGAG--------ACTGCTGACGAGATTGTCAAAGTTAATGT
ACCGTACGGGGCCAAGCTGTTGTC-------AC-ACA-----CCAA--------------
---------------------------AAACCCAAAAAAACAAAAAAAAAC---ACCAAA
CACAAACACCACAAAACACCAAACAACAAAA-CCA-CAAAAAACAAAAA-C-----CCAA
C-AAAAAAACAAAAC------AAAACAC--AAACACCCAAAAAACACAAAACACAAAAAC
CCAAACACACCAA
>B_canadensis
------------------------------------------------------------
------------------------------------------------------------
---------------------------------TTTTGCTGTKGTTTCTTTGAGACAGGT
AGGTT-GGCTAAAATATTTCAC------------------------TTATGA-GTGTA-G
TTGCTAAATGTG------------------------------------------------
------------------------------------------------------------
------------------------CATGGACACAATGCATGTATCTACATRTGTTCAGTG
ATTTTTGCATGCRCT--TTCAT-GTGGATGAACATGCAAGGTGGACTCCTAATACATAAC
GGCATGTGTGCGCGKGTG--TGCTGGYTGGGGGCTAATAAATGTGTAGAGTTACATTTCT
ATYATTAATTT---TTTTTTCAGACTATT--------GCATT--CATCATACATTACCTG
TCCTT-AGTCACATTCCTATCTTC-CCGCTGCAGGTTCGTTCTCCATCTCTTGGAGACAA
GTTCTCGAGTATGCATGGACAAAAGGGTGTYGTAGGCTTTTTGGATTCCC-------AAG
AGAATTTCCCTTTCACAATTCAGG--------------GAATT-----------------
--------------------GTKCCTGAT----------------ATTGTTATAAATCCT
CATGCATTTCCTTCGCGACAGACTCCTGGTCAACTCCTTGAGGCTGCCTTAGGGAAGGGG
ATTGCTGCTGGTGGGT--------CAGAAAGACATGCC-ACCCC-TTTCTCCACTCCCAG
CGTTGATAGCATCACAAACCAGCTGCACAGGTGACAG-TTCCASTGACTGATATG-ATTC
TGCACTCTACTATTGC-ACCA-----------------------TAT-ATTGATTCTTAG
TGCAT-TGTCTTTTTGGATTT--------------ACAA-TTTATTTGAG--TTACTTCA
AAATAAGAAAA----TCTGCTATTGCCATCTTCATC-TGGGTCACATGTCATATTGGAAT
GAACAACCCTGCAGCT--------------------------------------------
--------------TTATCTCCATATACTTAGGCTCTAGATTTTGTTCTTGCATA--TGC
CTTT----CCCTTTCCCTTT------------GGATCTTGTTTTTGTTTCCTTT--AAAT
GATTACT--AGAAGGATTCA-AATTCTGTTAAATATCT-ATGATA--GGGCTGGATTTTC
AAGATGGGGAAGTGAGAGAGTCTACAATGGTCGAAATGGTGAAATGGTTAGCTCTCTCAT
ATTTATGGGACCAACATTCTACCAGAGGCTGATACACATGGCTGAAGACAAGGTAAAATT
CCGCAACACAGGGCCGGTGCACCCACTC--ACCAGACAGCCGGTTGCAGA----------
-CCGAAAGCGTTTCGGAGGTATCAAGTTTGGTGAGATGGAGCGTGACTGCCTCATAGCTC
ACGGTGCAG-CTGCA---------------------------------------AACCTT
CACGAGCGTCTCT--TTACGCTAAGTGACTCGTCCGAGATGCACGTTTGCCAGCAATGCA
TGCATGCA----GCTAATGTGATTCAGCGGCCAGTAGCTAGTGGGCG---GATTAGAGGT
CCT--TACTGTCGAGCCTGCGAG--------ACTGCTGACGAGATTGTCAAAGTTAATGT
ACCGTACGGGGCCAAGCTGTTGTC-------AC-ACA-----CCAA--------------
---------------------------AAAACCAAAAAAACAAAAAAAAAC---ACCAAA
CACAAACACCACAAAACACCAAACAACAAAA-CCA-CAAAAAACAAAAA-C-----CCAA
C-AAAAAAACAAAAC------AAAACAC--AAACACCCAAAAAACACAAAACACAAAAAC
CCAAACACACCAA
>B1_nuttallii
GCTTCCCCTTCATTGGCGCAAATCTGCAGAGTGGTGACATTGTCATTGGGAGGTGTGCTG
AATCTGGGGCAGATAACAGCATTAAACTAAAGCATACTGAAAGGGGCATTGTTCAGAAA-
GTTGTACT-GTCTTCCAATGATGAGGGAAAGAATTTTGCTGTGGTTTCTTTGAGACAGGT
AGGTT-GGCTAAATTTTTTCAC------------------------TTATGA-GTGTA-G
TTGCTAAATATG------------------------------------------------
------------------------------------------------------------
------------------------CATGGACACAATGCATGTATCTACATATGTTCAGTG
ATTTTTGCATGCACT--TTCAT-GTGGATGAACATGCAAGGTGGACTCCTAATACAAAAC
CGCGCGTGTGCGCGTGTG--TGCTGGTTGGGGGCTAATAAATGTGTAGAGTTACATTTCT
ATTATTATTAT---TTTTTCCAGAATATT--------GCATT--CATCATACATTACCTG
TCCTT-AGTCACATTCCTATCTTC-CCGCTGCAGGTTCGTTCTCCATCTCTTGGAGACAA
GTTCTCGAGTATGCATGGACAAAAGGGTGTCCTAGGCTTTTTGGATTCCC-------AAG
AGAATTTCCCTTTCACAATTCAGG--------------GAATT-----------------
--------------------GTTCCTGAT----------------ATTGTTATAAATCCT
CATGCATTTCCTTCGCGAAAGACTCCTGGTCAACTCCTTGAGGCTGCCTTAGGGAAGGGG
ATTGCTGCTGGTGGGT--------CAGAAAGACATGCC-ACCCC-TTTCTCCACCCCCAG
CGTTGATAGCATCACAAACCAGCTGCACAGGTGACAG-TTCCACTGACTGATATG-ATTC
TGCAGTCTACTATTGC-ACCA-----------------------TAT-ATTGATTCTTAG
TTCAT-TGTCATTTTGTATTTT-------------ACAAAATTCTTTGAG--TTACTTCA
AAATAAGAAAA----TCTGCTATTGCCATCTTCATC-TGGGTCACATGTCATATTGGAAT
GAACAACCCTGCAGCT--------------------------------------------
--------------TTATCTCCATATACGTAGGCTCTAGATTTTGTTCTTGCATA--TGC
CTTT----CCCTTTCCCTTT------------GGATCTTGTTTTTGTTTCCTTT--AAAT
GATTACT--AGAAGGATTCA-AATTCTGTTAAATATCT-ATGATA--GGGCTGGATTTTC
AAGATGGGGAAGTGAGAGAGTCTACAATGGTCGAACTGGTGAAATGGTTCGCTCTCTCAT
ATTTATGGGACCAACATTCTACCAGAGGCTGATACACATGGCTGAAGACAAGGTAAAATT
CCGCAACACAGGGCCGGTGCACCCACTC--ACCAGACAGCCGGTTGCAGA----------
-CCGAAAGCGTTTCGGAGGTATCAAGTTTGGTGAGATGGAGCGTGACTGCCTCATAGCTC
ACGGTGCAG-CTGCA---------------------------------------AACCTT
CACGAGCGTCTCT--TTACGCTAAGTGACTCGTCCGAGATGCACGTTTGCCAGCAATGCA
TGCATGCA----TCTAATGTGATTCAGCGGCCAGTAGCTGGTGGGCG---GATTAGAGGT
CCT--TACTGTCGAGCCTGCGAG--------ACTGCTGACGAGATTGTCAAAGTTAATGT
ACCGTACGGGGCCAAGCTGTTGTCAAAACC-AC-ACA-----CCAA--------------
---------------------------AAAACCAAAAAAACAAAAAAAAAC---ACCAAA
CACAAACACCACAAAACACCAAACAACAAAA-CCA-CAAAAAACAAAAAAA-C---ACAA
C-AAAAAAACAAAAC------AAAACAC--AAACACCCAAAAAACACAAAACACAAAAAC
CCAAACACACCAA
>B2_nuttallii
GCTTCCCCTTCATTGGCGCAAATCTGCAGAGTGGTGACATTGTCATTGGGAGGTGTGCTG
AATCTGGGGCAGATAACAGCATTAAACTAAAGCATACTGAAAGGGGCATTGTTCAGAAA-
GTTGTACT-GTCTTCCAATGATGAGGGAAAGAATTTTGCTGTGGTTTCTTTGAGACAGGT
AGGTT-GGCTAAATTTTTTCAC------------------------TTATGA-GTGTA-G
TTGCTAAATATG------------------------------------------------
------------------------------------------------------------
------------------------CATGGACACAATGCATGTATCTACATATGTTCAGTG
ATTTTTGCATGCACT--TTCAT-GTGGATGAACATGCAAGGTGGACTCCTAATACAAAAC
CGCGCGTGTGCGCGTGTG--TGCTGGTTGGGGGCTAATAAATGTGTAGAGTTACATTTCT
ATTATTATTAT---TTTTTCCAGAATATT--------GCATT--CATCATACATTACCTG
TCCTT-AGTCACATTCCTATCTTC-CCGCTGCAGGTTCGTTCTCCATCTCTTGGAGACAA
GTTCTCGAGTATGCATGGACAAAAGGGTGTCCTAGGCTTTTTGGATTCCC-------AAG
AGAATTTCCCTTTCACAATTCAGG--------------GAATT-----------------
--------------------GTTCCTGAT----------------ATTGTTATAAATCCT
CATGCATTTCCTTCGCGAAAGACTCCTGGTCAACTCCTTGAGGCTGCCTTAGGGAAGGGG
ATTGCTGCTGGTGGGT--------CAGAAAGACATGCC-ACCCC-TTTCTCCACCCCCAG
CGTTGATAGCATCACAAACCAGCTGCACAGGTGACAG-TTCCACTGACTGATATG-ATTC
TGCACTCTACTATTGC-ACCA-----------------------TAT-ATTGATTCTTAG
TTCAT-TGTCATTTTGTATTTT-------------ACAAATTTCTTTGAG--TTACTTCA
AAATAAGAAAA----TCTGCTATTGCCATCTTCATC-TGGGTCACATGTCATATTGGAAT
GAACAACCCTGCAGCT--------------------------------------------
--------------TTATCTCCATATACGTAGGCTCTAGATTTTGTTCTTGCATA--TGC
CTTT----CCCTTTCCCTTT------------GGATCTTGTTTTTGTTTCCTTT--AAAT
GATTACT--AGAAGGATTCA-AATTCTGTTAAATATCT-ATGATA--GGGCTGGATTTTC
AAGATGGGGAAGTGAGAGAGTCTACAATGGTCGAACTGGTGAAATGGTTCGCTCTCTCAT
ATTTATGGGACCAACATTCTACCAGAGGCTGATACACATGGCTGAAGACAAGGTAAAATT
CCGCAACACAGGGCCGGTGCACCCACTC--ACCAGACAGCCGGTTGCAGA----------
-CCGAAAGCGTTTCGGAGGTATCAAGTTTGGTGAGATGGAGCGTGACTGCCTCATAGCTC
ACGGTGCAG-CTGCA---------------------------------------AACCTT
CACGAGCGTCTCT--TTACGCTAAGTGACTCGTCCGAGATGCACGTTTGCCAGCAATGCA
TGCATGCA----TCTAATGTGATTCAGCGGCCAGTACCTGGTGGGCG---GATTAGAGGT
CCT--TACTGTCGAGCCTGCGAG--------ACTGCTGACGAGATTGTCAAAGTTAATGT
ACCGTACGGGGCCAAGCTGTTGTCAAAACC-AC-ACA-----CCAA--------------
---------------------------AAAACCAAAAAAACAAAAAAAAAC---ACCAAA
CACAAACACCACAAAACACCAAACAACAAAA-CCA-CAAAAAACAAAAAAA-C---ACAA
C-AAAAAAACAAAAC------AAAACAC--AAACACCCAAAAAACACAAAACACAAAAAC
CCAAACACACCAA
>B_pubescens
------------------------------------------------------------
-------------------------ACTAAAGCATACTGAAAGGGGCATTGTTCAGAAA-
GTTGTACT-GTCTTCCAATGATGAGGGAAAGAATTTTGCTGTGGTTTCTTTGAGACAGGT
AGGTT-GGCTAAAATATTTCAC------------------------TTATGA-GTGTA-G
TTGCTAAATGTG------------------------------------------------
------------------------------------------------------------
------------------------CATGGACACAATGCATTTATCTACATATGTTCAGTG
ATTTTTGCATGCACT--TTCAT-GTGGATGAACATGCAAGGTGGACTCCTAACACAAAAC
CGCATGTGTGCGCGTGTG--TGCTGGTTGAGTTTTAATAAATGTGTAGAGTTACATTTCT
ATTATTAATTT---TTTTTCCAGACTATT--------GCATT--CATCATACATTACCTG
TCCTT-TGTCACATTCCTATCTTC-CCGCTGCAGGTTCGTTCTCCATCTCTTGGAGACAA
GTTCTCGAGTATGCATGGACAAAAGGGTGTCCTAGGCTTTTTGGATTCCC-------AAG
AGAATTTCCCTTTCACAATTCAGG--------------GAATT-----------------
--------------------GTTCCTGAT----------------ATTGTTATAAATCCT
CATGCATTTCCTTCGCGACAGACTCCTGGTCAACTCCTTGAGGCTGCCTTAGGGAAGGGG
ATTGCTGCTGGTGGGT--------CAGAAAGACATGCC-AGCCC-TTTCTCCACTCCCAG
CGTTGATAGCATCACAAACCAGCTGCACAGGTGACAG-TTCCACTAACTGATATG-ATTC
TGCACTCTACTATTGC-ACCA-----------------------TAT-ATTGATTCTTAG
TGCAT-TGTCTTTTTGGATTT--------------ACAA-TTTATTTGAG--TTACTTCA
AAATAAGAAAA----TCTGCTATTGCCATCTTCATC-TGGGTCACATGTCATATTGGAAT
GAACAACCCTGCAGCT--------------------------------------------
--------------TTATCTCCATATACTTAGGCTCTAGATTTTGTTCTTGCATA--TGC
CTTT----CCCTTTCCCTTT------------GGATCTTGTTTTCGTTTCCTTT--AAAT
GATTACT--AGAAGGATTCA-AGTTCTGTTAAATATCT-ATGATA--GGGCTGGATTTTC
AAGATGGGGAAGTGAGAGAGTCTACAATGGTCAAACTGGTGAAATGGTTCGCTCTCTCAT
ATTTATGGGACCAACATTCTACCAGAGGCTGATACACATGGCTGAAGACAAGGTAAAATT
CCGCAACACAGGGCCGGTGCACCCACTC--ACCAGACAGCCGGTTGCAGA----------
-CCGAAAGCGTTTCGGAGGTATCAAGTTTGGTGAGATGGAGCGTGACTGCCTCATAGCTC
ACGGTGCAG-CTGCA---------------------------------------AACCTT
CACGAGCGTCTCT--TTACTCTAAGTGACTCGTCCGAGATGCACGTTTGCCAGCAATGCA
TGCATGCG----GCTAATGTGATTCAGCGGCCAGTAGCTGGAGGGCG---GATTAGAGGT
CCT--TACTGTCGAGCCTGCGAG--------ACTGCTGACGAGATTGTCAAAGTTAATGT
ACCGTACGGGGCCAAGCTGCTGTC----CC-AC-ACA-----CCAA--------------
---------------------------AAAACCAAAAAAACAAAAAAAAAC---ACCAAA
CACAAACACCACAAAACACCAAACAACAAAA-CCA-CAAAAAACAAAAA-C-----CCAA
C-AAAAAAACAAAAC------AAAACAC--AAACACCCAAAAAACACAAAACACAAAAAC
CCAAACACACCAA
>B_MIRABILIS
GCTTCCCYTTCATTGGGGCAAATCTGCAGAGTGGTGACATT-TCATTAGGAGATGTGCTG
AATCTGGGGCAGATAACAGCATTAAACTAAAGCATACTGAAAGGGGAATTGTTCAGAAA-
GTTGTACT-GTCTTCCAATGATGAGGGAAAGAATTTTGCTGTGGTTTCTTTGACACAGGT
AGGTT-GGCTAAAATATTTCAC------------------------TTATGA-GTGTA-G
TTGCTAAATGTG------------------------------------------------
------------------------------------------------------------
------------------------CATGGACACAATGCATGTATCTACATATGTTCAGTG
ATTTTTGCATGCACT--TTCAT-GTGGATGAACATGCAAGGTGAACTCCTAATACAAAAC
CGCATGTGTGCGCGTG----TGCTGGTTGGGGGCTAATAAATGTGTAGAGTTACATTTCT
ATTATTAATTT---TTTTCCCAGACTATT--------GCATT--CATCATACATTACCTG
TCCTT-CGTCACATTCCTATCTTC-CCGCTGCAGGTTCGTTCTCCATCTCTTGGAGACAA
GTTCTCGAGTATGCATGGACAAAAAGGTGTCCTAGGCTTTTTGGATTCCC-------AAG
AGAATTTCCCTTTCACAATTCAGG--------------GAATT-----------------
--------------------GTTCCTGAT----------------ATTATTATAAATCCT
CATGCATGYCCTTCGCGACAGACTCCTGGTCAACTCCTTGAGGCTGCCTTAGGGAAGGGG
ATTGCTGCTGGTGGGT--------CAGAAAGACATGCC-ACCCC-TTTCTCCACTCCCAG
CGTTGATAGCATCACAAACCAGCTGCACAGGTGACAG-TTCCACTGACTGATATG-ATTC
TGCACTCTACTATTGC-ACCA-----------------------TAT-ACTGATTCTTAG
TGCAT-TGTCTTTTTGGATTT--------------ACAA-TTTATTTGAG--TTACTTCA
AAATAAGAAAA----TCTGCTATTGCCATCTTCATC-TGGGTCACATGTCATATTGGAAT
GAACAACCCTGCAGCT--------------------------------------------
--------------TTATCTCCATATACTTAGGCTCTAGATTTTTTTCTTGCATA--TAC
CTTT----CCCTTTCCCTTT------------GGATCTTGTTTTTGTTTCCTTT--AAAT
GATTACT--AGAAGGATTCA-AATTCTGTTAAATATCT-ATGATA--GGGCTGGATTTTC
AAGATGGGGAAGTGAGAGAGTCTACAATGGTCGAATTGGTGAATTGGTTCGCTCTCTCAT
ATTTATGGGACCAACATTCTACCAGAGGTTGATACACATGGCTGAAGATAAGGTAAAATT
CCACAACACAGGGCCGGTGCGCCCACTC--ACCAGACAGCCGGTTGCAGA----------
-CCGAAAGCATTTCGGAGGTATCAAGTTTGGTGAGATGGAGCGTGACTGCCTCATAGCTC
ACGGTGCAG-CTGCA---------------------------------------AACCTT
CACGAGCGTCTCT--TTACGCTAAGTGACTCGTCCGAGATGCACGTTT------------
-GCATGCA----GCTMATGTGATTCAGCGGCCAGTAGCTGGTGGGCG---GATTAGAGGT
CCT--TACTGTCGAGCCTGCGAG--------ACTGCTGACGAGATTGTCAAAGTTAATGT
ACCGTACGGGGCCAAGCTGTTGTCAACACC-AC-ACA-----CCAA--------------
---------------------------AAAACCAAAAACA-AAAAAAAAAC---ACCAAA
CACAAACACCACAAAACACCAAACAACAAAA-CCA-CAAAAAACAAAAA-C-----CCAA
C-AAAAAAACAAAAC------AAAACAC--AAACACCCAAAAAACACAAAACACAAAAAC
CCACACACACCAA
>B_ULIGINOSA
--------------------AATCTGCAGAGTGGTGACATTGTCATTGGGAGGTGTGCTG
AATCTGGGGCAGATAACMGCWTTMAACTAAAGCATACTGAAAGGGGAATTGTTCAGAAA-
GTTGTACT-GTCTTCCAATGGTGAGGGAAAGAATTTTGCTGTGGTTTCTTTGAGACAGGT
AGGTT-GGCTAAAATATTTCAC------------------------TTATGA-GTGTA-G
TTGCTAAATGTG------------------------------------------------
------------------------------------------------------------
------------------------CATGGACACAATGCATGTATCTACATATGTTCAGTG
ATTTTTGCATGCACT--TTCAT-GTGGATGAACATGCAAGGTAGACTCCTAATACAAAGC
CGCATGTGTGCGCGTGTG--TGCTGGTTGGGGGCTAATAAATGTGTAGAGTTACATTTCT
ATTATTAATTT---TTTTCCCAGACTATT--------GCATT--CATCATACATTACCTG
TCCTT-CGTCACATGCCTATCTTC-CCGCTGCA-GTTCGTTCTCCATCTCTTGGAGACAA
GTTCTCGAGTATGCATGGACAAAAAGATGTCCTAGGCTTTTTGGATTCCC-------AAG
AGAATTTCCCTTTCACAATTCAGG--------------GAATT-----------------
--------------------GTTCCTGAT----------------ATTGTTATAAATCCT
CATGCATTTCCTTCGCGACAGACTCCTGGTCAACTCCTTGAGGCTGCCTTAGGGAAGGGG
ATTGCTGCTGGTGGAT--------CAGAAAGACATGCC-ACCCC-TTTCTCCACTCTCTG
CGTTGATAGCATCACAAACCAGCTGCACAGGTGACAG-TTCCACTGACTGATATG-ACTC
TGCACTCTACTATTGC-ACCA-----------------------TAT-ATTGATTCTTAG
TGCAT-TGTCTTTTTGGATTT--------------ACAA-TTTATTTGAG--TTTCTTCA
AAATAAGAAAA----TCTGCTATTGCCATCTTCATC-TGGGTCACATGTCATATTGGAAT
GAACAACCCTGCAGCT--------------------------------------------
--------------TTATCTCCATATACTTAGGCTCTAGATTTTGTTCTTGCATA--TGC
CTTT----CCCTTTCCCTTT------------GGATCTTGTTTTTCTTTCCTTT--AAAT
GATTACT--AGAAGGATTAA-AATTCTGTTAAATATCT-ATGATA--GGGCTGGATTTTC
AAGATGGGGAAGTGAGAGAGTCTACAATGGTCGAATTGGTGAATTGGTTCGCTCTCTCAT
ATTTATGGGACCAACATTCTACCAGAGGCTGATACACATGGCTGAAGATAAGGTAAAATT
CCGCAACACTGGGCCGGTGCACCCACTC--ACCAGACAGCTGGTTGCAGA----------
-CCGAAAGCATTTCGGAGGTATCAAGTTTGGTGAGATGGAGCGTGACTGCCTCATAGCTC
ACGGTGCAG-CTGCAATGGAGCGTGACTGCCTCATAGCTCACGGTGCAGCTGCAAACCTT
CACCAGCGTCTCT--TTACGCTAAGTGACTCGTCCGAGATGCACGTTTGCCAGCAATGCA
TGCATGCA----GCTAATGTGATTCAGCGGCCAGTAGCTGGTGGGCG---GATTAGAGGT
CCT--TACTGTCGAGCCTGCGAG--------ACTGCTGACGAGATTGTCAAAGTTAATGT
ACCGTACGGGGCCAAGCTGTTGTC-AAACC-AC-ACA-----CCAA--------------
---------------------------AAAACCAAAAAAACAAAAAAAAAC---ACCAAA
CACCAACACCACAAAACACCAAACAACAAAA-CCA-CAAAAAACAAAAA-C-----CCAA
C-AAAAAAACAAAAC------AAAACAC--AAACACCCAAAAAACACAAAACACAAAAAC
ACAAACACACCAA
>B_VERECUNDA
------------------------------------------------------------
------------------------------------------------------------
---------------------------------TTTTGCTGTGGTTTCTTTGAGACAGGT
AGGTT-GGCTAAAATATTTCAC------------------------TTATGA-GTGTA-G
TTGCTAAATGTG------------------------------------------------
------------------------------------------------------------
------------------------CATGGACACAATGCATGTATGTACATATGTTCAGTG
ATTTTTGCATGCACT--TTCAT-GTGGATGAACATGCAAGGTGGACTCCTAATACAAAAC
CTCATGTGTGCGCGTGTG--TGCTGGTTGGGGGCTAATAAATGTGTAGAGTTACATTTCT
ATTATTAATTTC--TTTTTCGAGACTATT--------GCATT--CATCATACATTACCTG
TCCTT-AGTCACATTCCTATCTTC-CCGCTGCAGGTTCGTTCTCCATCTCTTGGAGACAA
GTTCTCGAGTATGCATGGACAAAAGGGTGTCCTAGGCTTTTTGGATTCCC-------AAG
AGAATTTCCCTTTCACAATTCAGG--------------GAATT-----------------
--------------------GTTCCTGAT----------------ATTGTTATAAATCCT
CATGCATTTCCTTCGCGACAGACTCCTGGTCAACTCCTTG--GCTGCCTTAGGGAAGGGG
ATTGCTGCTGGTGGGT--------CAGAAAGACATGCC-ACCCCTTTTCTCCACTCCCAG
CGTTGATAACATCACAAACCAGCTGCACAGGTGACAG-TTCCACTGACTGATATG-ATTC
TGCACTCTACTACTGC-ACCT-----------------------TAT-ATTGATTCTTAG
TGCAT-TGTCTTTTTGGATTT--------------ACAA-TTTATTTGAG--TTGCTTCA
AAATAAGAAAA----TCTGCTATTGCCATCTTCATC-TGGGTCACATGTCATATTGGAAT
GAACAACCCTGCAGCT--------------------------------------------
--------------TTATCTCCATATACTTAGGCTCTAGATTTTGTTCTTGCATA--TGC
CTTT----CCCTTTCCCTTT------------GGAACTTGTTTTTGTTTCCTTT--AAAT
GATTACT--AGAAGGATTCA-AATTCTGTCAAATATCT-ATGATA--GGGCTGGATTTTC
AAGATGGGGAAGTGAGAGAGTCTACAATGGTCGAATTGGTGAAATGGTTCGCTCTCTCAT
ATTTATGGGACCAACATTCTACCAGAGGCTGATACACATGGCTGAAGACAAAGTAAAATT
CCGCAACACAGGGCCGGTGCACCCACTC--ACCAGACAGCCGGTTGCAGA----------
-CCGAAAGCGTTTCGGAGGTATCAAGTTTGGTGAGATGGAGCGTGACTGCCTCATAGCTC
ACGGTGCAG-CTGCA---------------------------------------AACCTT
CACGAGCGTCTCT--TTAGGCTAAGTGACTCGTCCGAGATGCACATTTGCCAGCAATGCA
TGCATGCA----GCTAATGTGATTCAGCGTCCAGTAGCTGGTGGGCG---GATTAGAGGT
CCT--TACTGTCGAGCCTGCKAG--------ACTGCTGACGAGATTGTCAAAGTTAATGT
ACCGTACGTGGACAAGCTGTTGKC-------AC-ACA-----CCAA--------------
---------------------------AAAACCAAAAAAACAAAAAAAAAAC--ACCAAA
CACAAACACCACAACACACAAAACAACAAAA-CCA-CAAAAAACAAAAA-C-----CCAA
C-AAAAAAACAAAAC------AAAACAC--AAACACCCAAAAAACACAAAACACAAAAAC
CCAAACACACCAA
>B_SELKIRKII
------------------------------------------------------------
------------------------------------------------------------
------------------------------------------------------------
------------------------------------------------------------
------------------------------------------------------------
------------------------------------------------------------
------------------------------------------------------------
------------------------------------------------------------
------------------------------------------------------------
------------------------------------------------------------
------------------------------------------------------------
------------------------------------------------------------
------------------------------------------------------------
------------------------------------------------------------
------------------------------------CTTGAGGCTGCCGTAGGGAAGGGG
ATTGCTGCTGGTGGGT--------CAGAAAGACATGCC-ACCCT-TTTCTCCACTCCCAG
CGTCGATAACATCACAAACCAGCTG-------------TTCCACTGACTGATATG-ATTC
TGCACTCTACTATTGG-ATCT-----------------------TAT-ATTGATTCTTAG
TGCAT-TGTCTTTTTGGATTT--------------ACAA-TTTATTTGAG--GTACTTCA
AAATAAGAAAA----TCTGCTATTGCCATCTTCATC-TGGGTCACATGTCATATTGGAAT
GAACAACCCTGCAGCT--------------------------------------------
--------------TTATCTCCATATACTTAGGCTCTAGATTTTGTTCTTGCATA--TGC
CTTT----CCCTTTCCCTTT------------GGATCTTGTTTTTGTTTCCTTT--AAAT
GATTACT--AGAAGGATTCA-AATTCTGTCAAATATCT-ATGACA--CGGCTGGATTTTC
AAGATGGGGAAGTGAGAGAGTCTGCAATGGTCGAATTGGTGAAATGGTTTGCTCTCTCAT
ATTTATGGGACCAAGATTCTACCAGAGGCTGATACACATGGCTGAAGACAAAGTAAAATT
CCGCAACACAGGGCCGGTGCACCCACTC--ACCAGACAGCCGGTTGCAGA----------
-CCGAAAGCGTTTCGGAGGTATCAAGTTTGGTGAGATGGAGCGTGACTGCCTCATAGCTC
ACGGTGCAG-CTGCA---------------------------------------AACCTT
CACGAGCGTCTCT--TTACGCTAAGTGAC---------ATGCACATTTGCCAGCAATGCA
TGCATGCA----GCTAATGTGATTCAGCGGCCAGTAGCTGGTGGGCG---GATTAGAGGT
CCT--TACTGTCGAGCCTGCGAG--------ACTGCTGACGAGATTGTCAAAGTTAATGT
ACCGTACGGGGCCAAGCTGTTGTC------------------------------------
------------------------------------------------------------
--------------AACACCAAC-AACAAAA-CCA-CAAAAAACAAAAA-C-----CCAA
C-AAAAAAACAAAAC------AAAACAC--AAACACCCAAAAAACACAAAACACAAAAAC
CCCAACACACCAA
>B_EPIPSILA
------------------------------------------------------------
------------------------------------------------------------
------------------------------------------------------------
------------------------------------------------------------
------------------------------------------------------------
------------------------------------------------------------
------------------------------------------------------------
------------------------------------------------------------
------------------------------------------------------------
------------------------------------------------------------
------------------------------------------------------------
------------------------------------------------------------
------------------------------------------------------------
------------------------------------------------------------
------------------------------------------------------AAGGGG
ATTGCTGCTGGTGGGT--------CAAAAAGACATGCC-ACCCC-TG-CTCCACTCCCAG
CGTTGATAGCATCACAAACCAGCTGCACAGGTGACAG-TTCCACTGACTGATATG-ATTC
TGCACTCTACTATTGC-ACCT-----------------------TAT-ATTGATTCTTAG
TGCAT-TGTCTTTTTGGATTT--------------ACAA-TTTATTTGAG--TTACTTCA
AAATAAGAAAA----TCTGCTATTTCCATCTTCATC-TGGGTCACATGTCATATTGGAAT
GAACAACCCTGCAGCT--------------------------------------------
--------------TTATCTCCATATACTTAGGCTCTAGATTTTGTTCTTGCATA--CGC
CTTT----CCCTTTCCCTTT------------GGATCTTGTTTTTGTTTCCTTT--AAAT
GATTACT--AGAAGGATTCA-AATTCTGTCAAATATCT-ATGATA--GGGCTGGATTTTC
AAGATGGGGAAGTGAGAGAGTCTACAATGGTCGAATTGGTGAAATGGTTCGCTCTCTCAT
ATTTATGGGACCAACATTCTACCAGAGGCTGATACACATGGCTGAAGACAAAGTAAAATT
CCGCAACACAGGGCCGGTGCACCCACTC--ACCAGACAGCCAGTTGCAGA----------
-CCGAAAGCGTTTCGGAGGTATCAAGTTTGGTGAGATGGAGCGTGCCTGCCCGAAAGCTC
ACGGTACAG-CTGCA---------------------------------------AACCTT
CACGAGCGTCTCTCTTTACGCTAAGTGACTCGTCCGAGATGCACATTTTCCAGCAATGCA
TGCATGCA----GATAATGTGATTCAGCGGCCAGTAGCTGGTGGGCG---GATTAGAGGT
CCT--TACTGTCGAGCCTGCGAG--------ACTGCTGACGAGATTGTCAAAGTTAATGT
ACCGTACGGGGCCAAGCTGTTGTC------------------------------------
------------------------------------------------------------
---------------ACACCACACAACAAAA-CCA-CAAAAAACAAAAA-C-----CCAA
C-AAAAAAACAAAAC------AAAACAC--AAACACCCAAAAAACACAAAACACAAAAAC
CAAAACACACCAA
>B_spathulata
------------------------------------------------------------
------------------------------------------------------------
------------------------------------------------------------
------------------------------------------------------------
------------------------------------------------------------
------------------------------------------------------------
------------------------------------------------------------
------------------------------------------------------------
------------------------------------------------------------
------------------------------------------------------------
------------------------------------------------------------
------------------------------------------------------------
------------------------------------------------------------
------------------------------------------------------------
---------------------------------------GAGGCTGCCTTAGGGAAGGGG
ATTCCTGATCCT--------------------CATGCC-GCCCC-TTTCTCCACTCCCAG
CGTTGATAGCATCACAAACCAGCTGCGCAGGTGACAG-TTCCACTGACTGATATG-ATTC
TGCACTCTAC---------CA-----------------------TAT-ATTAATTCTTAG
TGCAT-TGTCTTTTTGGATTT--------------ACAA-TTTATTTGAG--TTACTTCA
AAATAACAAAA----TCTGCTATTGCCATCTTCATC-TGGGTCACATGTCATATTGGAAT
GAACAACCCTACAACT--------------------------------------------
--------------TTATCTCCATATACTTAGGCTCTAGATTTTGTTCTTGCATA--TGC
CTTT----CCCTTTCCCTTTCCCTTTCCCTTTGGATCTTGTTTTTGTTTCCTTT--AAAT
GATTTCT--GGAAAGATTCA-AAGTCTGTTAAATTTCT-CTGATA--GGGCTGGATTTTC
AAGATGGGGAAGTGAGAGTGTCTACGATGGTCGAATTGGTGAATTGGTTCGCTCTCTAAT
ATTTATGGGACCAACATTCTACCAGAGGTTGATACACATGGCTGAAGACAAGGTAAAATT
CCGCAACACAGGGCCGGTGTTCCCACTC--ACCAGACAGCCGGTTGCAGA----------
-CGGAAAACGTTTTGGAGGTATCAAAATTGGTGAGATGGAGCGTGACTGCCTCATAGCTC
ATGGTGTAG-CTGCA---------------------------------------AACCTT
CACAAGCGTCTCT--TTACGCTAAGTGACTCATCCGAGATGCACGTTTGCCAGCAATGCA
TGCCTGCA----GCTAATGTGATTCAGCGGCCAGTTGCTGGTGGGCG---GATTAGAGGT
CCT--TACTGTCGAGCCTGCGAG--------ACTGCTGACGAGATTGTCAAAGTTAATGT
ACCATACGGGGCCAAGCTGTTGTC------------------------------------
------------------------------------------------------------
--------------AC--CCAAACAACAA-C--CA-CAAAAAACAAAAA-C-----CCAA
C-AAAAAAACAAAAC------AAAACAC--AAAAACCCAAAAAACACAAAACACAAAAAC
CCAAACACACCAA
