# Supplementary material for: Evolution of plant RNA polymerase IV/V genes: evidence of subneofunctionalization of duplicated NRPD2/NRPE2-like paralogs in Viola (Violaceae)
Source: BMC Evol Biol. 2010 Feb 16;10:45. doi: 10.1186/1471-2148-10-45 (PMC2834690; doi:10.1186/1471-2148-10-45)
Supplement: Additional file 3 — DnaSP Positive selection sliding window matrix. This file represents the alignment of 27 NRPD2/E2 exon sequences from Violaceae taxa used to examine dN/dS ratios with a sliding window approach using the DnaSP software. [file 1471-2148-10-45-S3.TXT]

>Rinorea_ilicifolia
GACGAGGGAAAGAACTTTGCTGTGGTTTCTTTGAGACAGGTTCGTTCTCCGTGTCTTGGG
GACAAGTTCTCAAGCATGCATGGACAAAAAGGGGTCCTAGGCTTTTTGGAGTCGCAGGAG
AATTTCCCTTTCACAATTCAGGGAATTGTTCCTGACATTGTTATAAACCCTCATGCATTT
CCTTCACGACAGACTCCCGGTCAACTCCTAGGGGCTGCCTTAGGGAAGGGGATTGCCTCC
GGTGGGTTAATGAGATATGCCACCCCTTTCTCCACTCTCAGTGTTGAGACCATCACAGAC
CAGCTGCACAGGGCTGGATTTTCAAGATGGGGAAATGAGAGAGTTTACAATGGTCGAACG
GGTGAAATGGTTCGCTCTCTCATATTTATGGGCCCAACATTCTACCAGCGGCTGATACAC
ATGGCTGAAGACAAGGTaAAgTTCCGCAACACTGGGCCAGTGCACCCGCTCACCAGACAG
CCaGTTGCAGATCGAAAGCGTTTTGGAGGTATCAAGTTTGGTGaAATGGAgCGTGACTGT
CTCATAGCTCATGGTGCATCTGCAAACTTGCACGAGCGCCTCTTTACCCTCAGTGACTCG
TCCGAAATGCATATTTGcCAGAAATGCATGCATGCGGCAAATGTGATTCAGCGAGCAGTA
CCTGGTGGGCGCAAGATTAGGGGTCcCTATTGTCGGGTTTGTGAGACTGcTGATGACATT
GTCAAGGTTAGCATACCTTATGGGGCCAAGTTGTTG
>Hybanthus_enneaspermus
GATGAGGGGAAGAATTTTGCTGTAGTCTCTCTTAGACAGGTTCGTTCCCCATGCCTTGGA
GACAAGTTTTCTAGCATGCATGGACAGAAGGGTGTCCTAGGCTTTCTGGAGTCCCAGGAG
AATTTCCCTTTCACAATTCAGGGAATTGTTCCAGACATTGTTATAAATCCTCATGCATTC
CCTTCACGACAGACTCCTGGTCAACTCCTTGAGGCTGCTTTAGGGAAGGGGATTGCTGCT
GGTGGGTTaATGAAACATGCCACCCCATTCTCCACGCTCAGCATTGAGACCATCACAGAC
CAGCTGCACAGGGCTGGATTTTCAAGATGGGGAAATGAGAGAGTATACAATGGTCGAACT
GGTGAAATGGTTCGCTCTCTCATATTTATGGGTCCAACTTTCTATCAACGGCTGGTACAT
ATGGCTGAAGACAAAGTAAAATTCCGCAACACTGGGCCTGTGCATCCGCTCACCAGACAG
CCAGTTGCAGACAGAAAACGTTTTGGAGGGATCAAGTTTGGTGAGATGGAGCGTGACTGC
CTCATAGCTCATGGTGCATCTGCGAACCTGCACGAACGCCTCTTTACACTCAGCGACTCA
TCCCAGATGCATATTTGTCAGAAATGCATGCATGCAGCTAATGTGATTGAGCGACCAGTA
GCCGGTGGCCGCAATATTAGGGGTCCTTATTGTCGGAATTGTGAGACTGCTGACAACATC
GTCAAAGTTAGTGTACCTTATGGGGCCAAGTTGTTG
>Corynostylis_arborea
GATGAGGGGAAGAATTTTGCTGTGGTTTCCCTAAGACAGGTTCGTACTCCGTGTCTTGGA
GACAAGTTCTCAAGCATGCATGGACAGAAGGGTGTCCTAGGTTTTCTGGAGTCTCAAGAG
AATTTCCCTTTCACAATTCAGGGAATTGTTCCCGATATAGTTATAAACCCTCATGCATTT
CCTTCACGACAGACTCCTGGTCAACTCCTTGAGGCTGCTTTAGGGAAGGGGATTGCTGCT
GGTGGGTTAATGAGACATGCCACCCCTTTCTCCACTCTCAGCGTTGAGACTATCACAGAC
CAGCTGCATAGGGCTGGATTTTCAAGATGGGGAAATGAGAGGGTTTACAATGGTCGAACT
GGTGAAATGGTTCGCTCTTTGATATTTATGGGTCCAACATTCTACCAGCGGCTTATACAC
ATGGCTGAAGACAAGGTAAAATTCCGCAACACTGGGCCTGTGCACCCGCTCACCAGACAG
CCAGTTGCAGACCGAAAGCGTTTTGGAGGTATTAAGTTTGGTGAGATGGAGCGTGACTGC
CTCATAGCTCATGGTGCTTCTGCAAATTTGCATGAGCGCCTCTTTACGCTCAGTGACTCG
TCTGAAATGCATATCTGTCAGAAATGCATGCATGCAGCTAATGTGATTCAGCGACCAGTA
GCTGGTGGGCGCAAGATTAGGGGCCCCTATTGTCGGGCTTGCGAGACTGCTGATGACATC
GTCAAAGTGAGTGTACCTTATGGGGCCAAGTTGTTG
>Cubelium_concolor
GATGAGGGGAAGAATTTTGCTGTAGTaTCTCTGAGACAGGTTCGCTCTCCATGTCTTGGA
GACAAGTTCTCCAGTATGCATGGACAGAAGGGTGTCCTAGGATTTTTGGAGTCTCAGGAG
AACTTCCATTTCACAATTCAGGGAATTGTTCCTGACATTGTTATAAACCCTCATGCATTT
CCTTCTCGACAGACACCTGGTCAACTCCTTGAGGCTGCCTTAGGAAAGGGGATTGCTGCT
GGTGGGTTAATGAGACATGCCACTCCTTTCTCCACTCTCTGTGTTGAAACTATCACAGAC
CAGCTACACAGGGCTGGATTTTCAAGATGGGGAAACGAGAGAGTTTACAATGGCCGGACT
GGTGAAATGGTTAGGTCTCTTATATTTATGGGTCCAACTTTCTACCAGAGGCTGATACAC
ATGGCCGAAGACAAGGTGAAATTCCGCAACACTGGGCCTGTGCACCCGCTCACCAGACAG
CCAGTTGCAGACAGAAAGCGATTCGGAGGTATCAAGTTTGGTGAGATGGAGCGCGACTGT
CTCATAGCTCATGGTGCATCTGCGAACCTGCATGAGCGCCTCTTTACTCTCAGTGATTCG
TCGGAAATGCACATCTGCCAGAAATGCAAGCATGCAGCTAACGTGATTCAGCGACCAGTA
GCTGGTGGATGCAAGATCAGGGGCCCCTATTGTCGATTTTGCGAGACTGTTGACGACATC
ATCAAAGTGAATGTACCTTATGGTGCTAAGTTGTTG
>A_ALLEXIS_BATANGAE
GATGAaGGGAAGAATTTTGCTGTTGTTTCTCTGAGGCAGGTTTGTTTTCCATGTCTTGGA
GACAAGTTCTCGAGCATGCAAGGACAAAAGGGTGTCCTAGGCTTTTTGGAG-CTCAAGAG
AATTTCCCTTTCACAATTCAGGGAATTGTTCCTGATGTTGTAATAAATCCTCATGCATGT
CCTTCACGACAGACTGCTGGTCAACTCCTTGAGGCTACCTTAGGGAAGGGGATTTCTGCT
GGTGGGTTAATGAGACATGCCACCCCTTTCTCCACTCCCAGTGTTGAGACCATCACAGAG
CAGCTGCGCAGGGCTGGATTTTCAAGATGGGGAAATGAGAGAGTTTACAATGGTTGAACT
GGTGAAATGGTTCACTTTCTCATATTTATGGGTCCAACATTCTACCAGCGGCTGATACAC
ATGGCTGAAGACAAGGTAAAATTCCGCAACACAGGGCCAGTGCACCTGCTGACCAGACAG
CCAG-TGCAGACTGAAAGCGTTTTGGAGGTATCAAGTTTGGTGAGATGGAGCGTGACTGC
CTCATAGCTCATGGTGCATCTGCAAACCTGCACGAGCGCCTCTTCACTCTCAGTGACTCG
TCTGAAATGCATATTTGTCAGAAATGCATGCATGTGGCTAACGTGATTCAGTGACCGGTG
GCTGGTGGCCTCAAGATAAGGAGTCCCTATTGTCAGGTTTGTGAGACTGTCGATGACATT
GTCAAAATTTGTGTACCATACGGGGCCAAGTTGTTG
>A_congesta
GATGAAGGAAAGAATTTTGTTGTGGTTCGGCTGAGACAGGTTCGTTCTCCATCTCTTGGA
GACAAGTTCTCGAGCATGCATGGTCAAAAGGGTGTCCTAGGCTTTTTGGAGTCTCAAGAG
AATTTCCCTTTTACAATTCAGGGAATTGTTCCTGATGTCGTTATAAATCCTCATGCCTTT
CCTTCACGACAGACTCCTGCTCAGCTCCTTGAGGCTGCTTTGGGGAAGGGGATCGCTGCT
GGTGGGTTGATGAGACATGCCACCCCTTTCTCCACTCCCAGTGTCGAGACCATCACTGAG
CAGCTGCACAGGGCTGGATTTTCAAGATGGGGAAATGAGAGAGTTTACAATGGTCGAACT
GGGGAAATGGTTCGATCTCTGATATTCATGGGTCCAACATTCTACCAGCGGCTGGTTCAC
ATGGCTGAAGACAAGGTGAAATTCCGCAACACTGGGCCAGTGCACCCCCTCACCAGACAG
CCAGTAGCAGACAGAAAGCGTTTCGGAGGTATCAAGTTCGGAGAGATGGAGCGTGACTGC
CTCATAGCCCACGGAGCATCTGCAAACCTGCACGAGCGCCTCTTCACCCTGAGCGACTCG
TCTGAAATGTACATTTGCCAGAAATGCAGTCATCCAGCGAATGTGATTCAGCGGCCAGTG
GCTGGTGGACGCAAGATAAGGGGTCCCTACTGTCGCGTTTGTGATACTGTTGATGACATT
GTCAAAGTCAGCGTACCGTATGGAGCCAAGCTGTTG
>A1_banksii
GATGAAGGAAAGAATTTTGTTGTGGTTTCTCTGAGACAGGTTCGTTCTCCATGTCTCGGA
GACAAGTTCTCAAGCATGCATGGGCAAAAGGGTGTCCTCGGCtTTTTGGAGTCTCAAGAG
AATTTCCCTTTTACAATTCAGGGAATTGTTCCTGACGTTGTTATAAACCCTCATGCCTTT
CCTTCACGACAGACTCCTGGACAACTCCTTGAGGCTGCCTTAGGGAAGGGGATCGCTGCT
GGTGGATCAATGAGATATGCCACCCCTTTCTCCACTCCCAGTGTTGAGACCATCACAGAG
CAGCTGCACAGGGCTGGATTTTCAAGATGGGGAAATGAGAGAGTTTACAATGGTCGAACT
GGTGAAATGGTTCGCTCTCTCATATTCATGGGTCCAACATTCTACCAGCGGCTGATACAC
ATGGCTGAAGACAAGGTAAAATTTCGCAACACTGGGCCAGTGCACCCGCTCACCAGACAG
CCAGTTGCAGACAGAAAGCGTTTTGGAGGTATCAAGTTCGGTGAGATGGAGCGCGACTGC
CTCATAGCCCACGGTGCATCTGCAAACCTGCACGAGCGCCTCTTCACTCTGAGCGACTCA
TCTGAAATGCACATCTGCCAGAAATGCAGTCATCCGGCAAACGTGATTCAGCGACCAGTG
GCTGGTGGCCGCAAGATAAGGGGTCCGTACTGTCGCGTTTGTGAGACAGTGGATGACATT
GTCAAAGTTAGCGTACCGTATGGTGCTAAGCTTTTG
>A2_banksii
GATGAAGGAAAGAATTTTGTTGTGGTTTCTCTGAGACAGGTTCGTTCTCCATGTCTCGGA
GACAAGTTCTCAAGCATGCATGGGCAAAAGGGTGTCCTAGGCTTTTTGGAGTCTCAAGAG
AATTTCCCTTTTACAATTCAGGGAATTGTTCCTGACGTTGTTATAAACCCTCATGCCTTT
CCTTCACGACAGACTCCTGGACAACTCCTTGAGGCTGCCTTAGGGAAGGGGATCGCTGCT
GGTGGATCAATGAGATATGCCACCCCTTTCTCCACTCCCAGTGTTGAGACCATCACAGAG
CAGCTGCACAGGGCTGGATTTTCAAGATGGGGAAATGAGAGAGTTTACAATGGCCGAACT
GGTGAAATGGTTCGCTCTCTCATATTCATGGGTCCAACATTCTACCAGCGGCTGATACAC
ATGGCTGAAGACAAGGTAAAATTTCGCAACACTGGGCCAGTGCACCCGCTCACCAGACAG
CCAGTTGCAGACAGAAAGCGTTTTGGAGGTATCAAGTTCGGTGAGATGGAGCGCGACTGC
CTCATTGCCCACGGTGCATCTGCAAACTTGCACGAGCGCCTCTTCACTCTGAGCGACTCA
TCTGAAATGCACATCTGCCAGAAATGCAGTCATCCGGCAAACGTGATTCAGCGACCAGTG
GCTGGTGGCCGCAAGATAAGGGGTCCGTACTGTCGTGTTTGTGAGACAGTGGATGACATT
GTCAAAGTTAGCGTACCATACGGGGCTAAGCTTTTG
>A2_maculata
GATGAAGGGAAGAATTTTGTTGTGGTTTCTCTCAGACAGGTTCGTTCCCCATGTCTCGGA
GACAAGTTCTCGAGCATGCATGGGCAAAAGGGTGTCCTAGGCTTTTTGGAGTCTCAAGAG
AATTTCCCTTTTACAATTCAGGGAATTGTTCCTGACGTCGTTATAAACCCTCATGCCTTT
CCTTCACGACAGACTCCTGGTCAACTCCTTGAGGCTGCCTTAGGGAAGGGGATCGCTGCT
GGTGGGTCAATGAGATATGCCACCCCTTTCTCCACTCCCAGTGTTGAGACCATCACAGAG
CAGCTGCACAGGGCTGGATTTTCAAGATGGGGAAATGAGAGAGTTTACAATGGTCGAACT
GGTGAAATGGTTCGCTTTCTCATATTCATGGGTCCAACATTCTACCAGCGACTGGTACAC
ATGGCTGAAGACAAGGTAAAATTCCGCAACACTGGGCCAGTGCACCCGCTCACCAGACAG
CCAGTTGCAGACAGAAAGCGTTTTGGAGGTATCAAGTTCGGTGAGATGGAGCGTGACTGC
CTCATAGCACACGGTGCATCTGCAAACCTGCACGAGCGCCTCTTCACTCTGAGCGACTCT
TCTGAAATGCACATCTGCCAGAAATGCAGTCATCCGGCAAACGTGATTCAGCGACCAGTG
GCTGGTGGCCGCAAGATAAGGGGTCCTTACTGTCGCGTTTGTGAGACAGTGGATGACATT
GTCAAAGTCAGCGTACCGTACGGGGCCAAGCTCTTG
>A3_maculata
GATGAAGGAAAGAATTTTGTCGTGGTTTCTCTGAGACAGGTTCGTTCTCCATGTCTCGGA
GACAAGTTCTCGAGCATGCATGGGCAAAAGGGTGTCCTAGGCTTTTTGGAGTCTCAAGAG
AATTTCCCTTTTACAATTCAGGGAATTGTTCCTGACGTTGTTATAAACCCTCATGCCTTT
CCTTCACGACAGACTCCTGGACAGCTCCTTGAGGCTGCCTTAGGGAAGGGGATCGCTGCT
GGTGGGTCAATGAGATATGCCACCCCTTTCTCCACTCCCAGTGTTGAGACCATCACAGAG
CAGCTGCACAGGGCTGGATTTTCAAGATGGGGAAATGAGAGAGTTTACAATGGTCGAACT
GGTGAAATGGTTCGCTCTCTCATATTCATGGGTCCAACATTCTACCAGCGGCTGATACAC
ATGGCTGAAGACAAGGTAAAATTCCGCAACACTGGGCCAGTGCACCCGCTCACCAGACAG
CCAGTTGCAGACAGAAAGCGTTTTGGAGGTATCAAGTTCGGTGAGATGGAGCGCGACTGC
CTCATAGCCCACGGTGCATCTGCAAACCTGCATGAGCGCCTCTTCACTCTGAGCGACTCA
TCTGAAATGCACATCTGCCAGAAATGCAGTCATCCGGCAAACGTGATTCAGCGACCAGTG
GCTGGTGGCCGCAAGATAAGGGGTCCGTACTGTCGCGTTTGTGAGACAGTGGATGACATT
GTCAAAGTTAGCGTACCATACGGGGCCAAGCTTTTG
>A4_maculata
GATGAAGGAAAGAATTTTGTTGTGGTTTCTCTGAGACAGGTTCGTTCTCCATGTCTTGGA
GACAAGTTCTCGAGCATGCATGGGCAAAAGGGTGTCCTAGGCTTTTTGGAGTCTCAAGAG
AATTTCCCTTTTACAATTCAGGGAATTGTTCCTGACGTCGTTATAAATCCTCATGCCTTT
CCTTCACGACAGACTCCTGGTCAACTCCTTGAGGCTGCCTTAGGGAAGGGGATCGCTGCT
GGTGGGTCAATGAGATATGCCACCCCTTTCTCCACTCCCAGTGTTGAGACCATCACAGAG
CAGCTGCACAGGGCTGGATTTTCAAGATGGGGAAATGAGAGAGTTTACAATGGTCGAACT
GGTGAAATGGTTCGCTCTCTCATATTCATGGGTCCAACATTCTACCAGCGGCTGGTACAC
ATGGCTGAAGACAAGGTAAAATTCCGCAACACTGGGCCAGTGCACCCGCTCACCAGACAG
CCAGTTGCAGACAGAAAGCGTTTTGGAGGTATCAAGTTTGGTGAGATGGAGCGCGACTGC
CTCATAGCACACGGTGCATCTGCAAACCTGCACGAGCGCCTCTTCACTCTGAGCGACTCA
TCTGAAATGCACATCTGCCAGAAATGCAGTCATCCGGCAAACGTGATTCAGCGACCAGTG
GCTGGTGGCCGCAAGATAAGGGGTCCTTACTGTCGCGTTTGTGAGACAGTGGATGACATT
GTCAAAGTCAGCGTACCGTATGGGGCCAAGCTCTTG
>A_biflora
GATGAAGGAAAGAATTTTGTTGTGGTTTCTCTGAGACAGGTTCGTTCTCCATGTCTTGGA
GACAAGTTCTCGAGCATGCATGGGCAAAAGGGTGTCCTAGGTTTTTTGGAGTCTCAAGAG
AATTTCCCTTTTACAATTCAGGGAATTGTTCCTGACGTCGTTATAAATCCTCATGCCTTT
CCTTCACGACAGACTCCTGGTCAACTTCTTGAGGCTGCCTTAGGGAAGGGGATCGCTGCT
GGTGGGTCAATGAAATATGCCACCCCTTTCTCCACTCCCAGTGTTGAGACCATCACAGAG
CAGCTGCACAGGGCTGGATTTTCAAGATGGGGAAATGAGAGAGTTTACAATGGTCGAACT
GGTGAAATGGTTCGCTCTCTTATATTCATGGGTCCAACATTCTACCAGCGGCTGGTACAC
ATGGCTGAAGACAAGGTAAAATTCCGCAACACTGGGCCTGTGCACCCGCTCACCAGACAG
CCAGTTGCAGACAGAAAGCGTTTTGGAGGTATCAAGTTCGGTGAGATGGAGCGCGACTGC
CTCATAGCACACGGTGCATCTGCAAACCTGCACGAGCGCCTCTTCACTCTGAGCGACTCA
TCTGAAATGCACATCTGCCAGAAATGCAGTCATCCGGCAAACGTGATTCAGCGACCAGTG
GCTGGTGGCCGCAAGATAAGGGGTCCTTACTGTCGCGTTTGTGAGACAGTGGATGACATT
GTCAAAGTCAGCGTACCGTACGGGGCCAAGCTCTTG
>A_brevistipulata_hidakana
GATGAAGGAAAGAATTTTGTTGTGGTTTCTCTGAGACAGGTTCGTTCTCCATGTCTTGGA
GACAAGTTCTCGAGCATGCATGGGCAAAAGGGTGTCCTAGGTTTTTTGGAGTCTCAAGAG
AATTTCCCTTTTACAATTCAGGGAATTGTTCCTGACGTCGTTATAAATCCTCATGCCTTT
CCTTCACGACAGACTCCTGGTCAACTtCTTGAGGCTGCcTTAGGGAAGGGGATCGCTGCT
GGTGGGTCAATGAAATATGCCACCCCTTTCTCCACTCCCAGTGTTGAGACCATCACAGAG
CAGCTGCACAGGGCTGGATTTTCAAGATGGGGAAATGAGAGAGTTTACAATGGTCGAACT
GGTGAAATGGTTCGCTCTCTTATATTCATGGGTCCAACATTCTACCAGCGGCTGGTACAC
ATGGCTGAAGACAAGGTAAAATTCCGCAACACTGGGCCTGTGCACCCGCTCACCAGACAG
CCAGTTGCAGACAGAAAGCGTTTTGGAGGTATCAAGTTCGGTGAGATGGAGCGCGACTGC
CTCATAGCACACGGTGCATCTGCAAACCTGCACGAGCGCCTCTTCACTCTGAGCGACTCA
TCTGAAATGCACATCTGCCAGAAATGCAGTCATCCGGCAAACGTGATTCAGCGACCAGTG
GCTGGTGGCCGCAAGATAAGGGGTCCTTACTGTCGCGTTTGtGAGACAGTgGATGACATT
GTCAAAGTCAGCGTACCGTACGGGGCCAAGCTCTTG
>A1_nuttallii
GATGAAGGAAAGAATTTTGTTGTGGTTTCTCTGAGACAGGTTCGTTCTCCATGTCTTGGA
GACAAGTTCTCGAGCATGCATGGGCAAAAGGGTGTCCTAGGTTTTTTGGAGTCTCAAGAG
AATTTCCCTTTTACAATTCAGGGAATTGTTCCTGACGTCGTTATAAATCCTCATGCCTTT
CCTTCACGACAGACTCCTGGTCAACTTCTTGAGGCTGCCTTAGGGAAGGGGATCGCTGCT
GGTGGGTCAATGAAATATGCCACCCCTTTCTCCACTCCCAGTGTTGAGACCATCACAGAG
CAGCTGCACAGGGCTGGATTTTCAAGATGGGGAAATGAGAGAGTTTACAATGGTCGAACT
GGTGAAATGGTTCGCTCTCTTATATTCATGGGTCCAACATTCTACCAGCGGCTAGTACAC
ATGGCTGAAGACAAGGTAAAATTCCGCAACACTGGGCCTGTGCACCCGCTAACCAGACAG
CCAGTTGCAGACAGAAAGCGTTTTGGAGGTATCAAGTTCGGTGAGATGGAGCGCGACTGC
CTCATAGCACACGGTGCATCTGCAAACCTGCACGAGCGCCTCTTCACTCTGAGCGACTCA
TCTGAAATGCACATCTGCCAGAAATGCAGTCATCCGGCAAACGTGATTCAGCGACCAGTG
GCTGGTGGCCGCAAGATAAGGGGTCCTTACTGTCGCGTTTGTGAGACAGTGGATGACATT
GTCAAAGTCAGCGTACCGTACGGGGCCAAGCTCTTG
>A2_nuttallii
GATGAAGGAAAGAATTTTGTTGTGGTTTCTCTGAGACAGGTTCGTTCTCCATGTCTTGGA
GACAAGTTCTCGAGCATGCATGGGCAAAAGGGTGTCCTAGGTTTTTTGGAGTCTCAAGAG
AATTTCCCTTTTACAATTCAGGGAATTGTTCCTGACGTCGTTATAAATCCTCATGCCTTT
CCTTCACGACAGACTCCTGGTCAACTTCTTGAGGCTGCCTTAGGGAAGGGGATCGCTGCT
GGTGGGTCAATGAAATATGCCACCCCTTTCTCCACTCCCAGTGTTGAGACCATCACAGAG
CAGCTGCACAGGGCTGGATTTTCAAGATGGGGAAATGAGAGAGTTTACAATGGTCGAACT
GGTGAAATGGTTCGCTCTCTTATATTCATGGGTCCAACATTCTACCAGCGGCTAGTACAC
ATGGCTGAAGACAAGGTAAAATTCCGCAACACTGGGCCTGTGCACCCGCTAACCAGACAG
CCAGTTGCAGACAGAAAGCGTTTTGGAGGTATCAAGTTCGGTGAGATGGAGCGCGACTGC
CTCATAGCACACGGTGCATCTGCAAACCTGCACGAGCGCCTCTTCACTCTGAGCGACTCA
TCTGAAATGCACATCTGCCAGAAATGCAGTCATCCGGCAAACGTGATTCAGCGACCAGTG
GCTGGTGGCCGCAAGATAAGGGGTCCTTACTGTCGCGTTTGTGAGACAGTGGATGACATT
GTCAAAGTCAGCGTACCGTACGGGGCCAAGCTCTTG
>A3_nuttallii
GATGAAGGAAAGAATTTTGTTGTGGTTTCTCTGAGACAGGTTCGTTCTCCATGTCTTGGA
GACAAGTTCTCGAGCATGCATGGGCAAAAGGGTGTCCTAGGTTTTTTGGAGTCTCAAGAG
AATTTCCCTTTTACAATTCAGGGAATTGTTCCTGACGTCGTTATAAATCCTCATGCCTTT
CCTTCACGACAGACTCCTGGTCAACTTCTTGAGGCTGCCTTAGGGAAGGGGATCGCTGCT
GGTGGGTCAATGAAATATGCCACCCCTTTCTCCACTCCCAGTGTTGAGACCATCACAGAG
CAGCTGCACAGGGCTGGATTTTCAAGATGGGGAAATGAGAGAGTTTACAATGGTCGAACT
GGTGAAATGGTTCGCTCTCTTATATTCATGGGTCCAACATTCTACCAGCGGCTAGTACAC
ATGGCTGAAGACAAGGTAAAATTCCGCAACACTGGGCCTGTGCACCCGCTCACCAGACAG
CCAGTTGCAGACAGAAAGCGTTTTGGAGGTATCAAGTTCGGTGAGATGGAGCGCGACTGC
CTCATAGCACACGGTGCATCTGCAAACCTGCACGAGCGCCTCTTCACTCTGAGCGACTCA
TCTGAAATGCACATCTGCCAGAAATGCAGTCATCCGGCAAACGTGATTCAGCGACCAGTG
GCTGGTGGCCGCAAGATAAGGGGTCCTTACTGTCGCGTTTGTGAGACAGTGGATGACATT
GTCAAAGTCAGCGTACCGTACGGGGCCAAGCTCTTG
>A_pubescens
GATGAAGGAAAGAATTTTGTTGTGGTTTCTCTGAGACAGGTTCGTTCTCCATGTCTTGGA
GACAAGTTCTCGAGCATGCATGGGCAAAAGGGTGTCCTAGGTTTTTTGGAGTCTCAAGAG
AATTTCCCTTTTACAATTCAGGGAATTGTTCCTGACGTCGTTATAAATCCTCATGCCTTT
CCTTCACGACAGACTCCTGGTCAACttcttgagGCTGCCTTAGGGAAGGGGATCGCTGCT
GGTGGGTCAATGAAATATGCCACCCCTTTCTCCACTCCCAGTGTTGAGACCATCACAGAG
CAGCTGCACAGGGCTGGATTTTCAAGATGGGGAAATGAGAGAGTTTACAATGGTCGAACT
GGTGAAATGGTCCGCTCTCTTATATTCATGGGTCCAACATTCTACCAGCGGCTGGTACAC
ATGGCTGAAGACAAGGTAAAATTTCGCAACACTGGGCCTGTGCACCCGCTCACCAGACAG
CCAGTTGCAGACAGAAAGCGTTTTGGAGGTATCAAGTTCGGTGAGATGGAGCGCGACTGC
CTCATAGCACACGGTGCATCTGCAAACCTGCACGAGCGCCTCTTCACTCTGAGCGACTCA
TCTGAAATGCACATCTGCCAGAAATGCAGTCATCCGGCAAACGTGATTCAGCGACCAGTG
GCTGGTGGCCGCAAGATAAGGGGTCCtTACTGTCGCGTTTGTGAGACAGTGGATGACATT
GTCAAAGTCAGCGTACCGTACGGGGCCAAGCTCTTG
>B_congesta
GATGAGGGGAAGAATTTTGCTGTGGTTTCTTTGAGACAGGTTCGTGCTCCGTGTCTTGGA
GACAAGTTCTCGAGTATGCATGGACAAAAGGGTGTCCTAGGCTTTTTGGACTCTCAAGAG
AATTTCCCCTTCACGATTCAGGGAATTGTTCCTGATATTGTTATAAATCCGCATGCATTT
CCTTCACGACAGACTCCTGGTCAACTCCTTGAGGCTGCCTTAGGGAAGGGGATTGCTGCT
GGTGGGTTGGAAAGACATGCCACCCCTTTctccACTCCGAGTGTTGATAGCATCACAAGT
CAGCTGCACAGGGCTGGATTTTCAAGATGGGGAAATGAGAGAGTCTACAATGGTCGAACT
GGTGAAATGGTTCGCTCTCTCATATTTATGGGTCCAACATTCTACCAGAGGCTGATACAC
ATGGCTGAAGACAAGGTCAAATTCCGTAACACAGGACCAGTGCACCCGCTAACCAGACAA
CCAGTTGCAGACCGAAAGCGTTTTGGAGGTGTCAAGTTCGGTGAGATGGAGCGTGACTGC
CTCATAGCTCATGGTGCAGCTACAAACCTTCACGAGCGTCTCTTTACTCTAAGTGACTCG
TCCGAGATGCACATTTGCCAGCAATGCAAGCATGCGGCTAATGTGATTCAGCGACCAGTA
GCTGGTGGGCGCAGAATTAGAGGTCCTTACTGTCGATCTTGCGAGACTGCTGATGACATT
GTCAAAGTTAATGTACCTTACGGGGCCAAATTGCTG
>B1_maculata
GATGAGGGGAAGAATTTTGCTGTGGTTTCTTTGAGACAGGTTCGTTCTCCATGTCTTGGA
GACAAGTTCTCGAGTATGCATGGACAAAAGGGTGTCCTAGGCTTTTTGGATTCCCAAGAG
AATTTCCCTTTCACAATTCAGGGAATTGTTCCTGATATTGTTATAAATCCTCATGCATTT
CCTTCGCGACAGACTCCTGGTCAACTCCTTGAGGCTGCCTTAGGGAAGGGGATTGCTGCT
GGTGGGTCAGAAAGACACGCCACCCCTTTCTCCACTCCCAGCGTTGATAGCATCACAAAC
CAGCTGCACAGGGCTGGATTTTCAAGATGGGGAAGTGAGAGAGTCTACAATGGTCGAACT
GGTGAAATGGTTCGCTCTCTCATATTTATGGGCCCAGCATTCTACCAGAGGCtGATACAC
ATGGCTGAAGACAAGGTCAAATTCCGCAACACAGGACCGGTGCACCCACTCACCAGACAG
CCGGTTGCAGACCGAAAGCGTTTTGGAGGTATCAAGTTCGGTGAGATGGAGCGTGACTGC
CTCATAGCTCACGGTGCAGCTGCAAACCTTCACGAGCGTCTCTTTACGCTAAGTGACTCG
TCCGAGATGCACGTTTGCCAGCAGTGCATGCATGCGGCTAATGTGATTCAGAGGCCAGTA
GCTGGTGGGCGG---ATTAGAGGTCCTTACTGTCgAGCCTGCGAGACTGCTGACGAGATT
GTAAAAGTTAATGTACCGTACGGGGCCAAGTTGTTG
>B4_maculata
GATGAGGGAAAGAATTTTGCTGTGGTTTCTTTGAGACAGGTTCGTTCTCCATCTCTTGGG
GACAAGTTCTCGAGTATGCATGGACAAAAAGGTGTCCTAGGCTTTTTGGATTCCCAAGAG
AATTTCCCTTTCACAATTCAGGGAATTGTTCCTGATATTGTTATAAATCCTCATGCATTT
CCTTCGCGACAGACTCCTGGTCAACTCCTTGAGGCTGCTTTAGGGAAGGGGATTGCTGCT
GGTGGGTCAGAAAGGCATGCCACCCCTTTCTCCACTCCCAGCGTTGATAGCATCACAAAC
CAGCTGCACAGGGCTGGATTTTCAAGATGGGGAAGTGAGAGAGTCTACAATGGTCGAACT
GGTGAAATGGTTCGCTCTCTCATATTTATGGGACCAACATTCTACCAGAGGCTAATACAC
ATGGCTGAAGACAAGGTAAAATTCTGCAACACAGGACCGGTGCACCCACTCACCAGACAG
CCGGTAGCAGACCGAAAGCGTTTTGGAGGTATCAAGTTTGGTGAGATGGAGCGTGACTGC
CTCATAGCTCACGGTGCAGCTGCAAACCTTCACGAGCGTCTCTTTACACTAAGTGACTCG
TCCGAGATGCACGTTTGCCAGCAATGCATGCATGCGGCTAATGTGATTCAGCGGCCAGTA
GCTGGTGGGCGG---ATTAGAGGTCCTTGCTGTCGAGCCTGCGAGACTGCTGACGAGATT
GTTAAAGTTAATGTACCGTACGGGGCCAAGTTGTTG
>B4_banksii
GATGAGGGAAAGAATTTTGCTGTGGTTTCTTTGAGACAGGTTCGTTCTCCATCTCTTGGG
GACAAGTTCTCGAGTATGCATGGACAAAAAGGTGTCCTAGGCTTTTTGGATTCCCAAGAG
AATTTCCCTTTCACAATTCAGGGAATTGTTCCTGATATTGTTATAAATCCTCATGCATTT
CCTTCGCGACAGACTCCTGGTCAACTCCTTGAGGCTGCTTTAGGGAAGGGGATTGCTGCT
GGTGGGTCAGAAAGGCATGCCACCCCCTTCTCCACTCCCAGCGTTGATAGCATCACAAAC
CAGCTGCACAGGGCTGGATTTTCAAGATGGGGAAGTGAGAGAGTCTACAATGGTCAAACT
GGTGAAATGGTTCGCTCTCTCATATTTATGGGACCAACATTCTACCAGAGGCTAATACAC
ATGGCTGAAGACAAGGTAAAATTCCGCAACACAGGACCGGTGCACCCACTCACCAGACAG
CCGGTAGCAGACCGAAAGCGTTTTGGAGGTATCAAGTTTGGTGAGATGGAGCGTGACTGC
CTCATAGCTCACGGTGCAGCTGCAAACCTTCACGAGCGTCTCTTTACACTAAGTGACTCG
TCCGAGATGCACGTTTGCCAGCAATGCATGCATGTGGCTAATGTGATTCAGCGGCCAGTA
GCCGGTGGGCGG---ATCAGAGGTCCTTACTGTCGAGTCTGCGAGACTGCTGACGAGATT
GTCAAAGTTAATGTACCGTACGGGGCCAAGCTGTTG
>B_biflora
GATGAGGGAAAGAATTTTGCTGTGGTTTCTTTGAGACAGGTTCGTTCTCCATCTCTTGGA
GACAAGTTCTCGAGTATGCATGGACAAAAGGGTGTCCTAGGCTTTTTGGATTCCCAAGAG
AATTTCCCTTTCACAATTCAGGGAATTGTTCCTGATATTGTTATAAATCCTCATGCATTT
CCTTCGCGACAGACTCCTGGTCAACTCCTTGAGGCTGCCTTAGGGAAGGGGATTGCTGCT
GGTGGGTCAGAAAGAAATGCCACCCCTTTCTCCACTCCCAGCGTTGATAGCATCACAAAC
CAGCTGCACAGGGCTGGATTTTCAAGATGGGGAAGTGAGAGAGTCTACGATGGTCGAATT
GGTGAAATGGTTCGCTCTCTCATATTTATGGGACCAACATTCTACCAGAGGCTGATACAC
ATGGCTGAAGACAAGGTAAAATTCCGCAACACAGGGCCGGTGCACCCACTCACCAGACAG
CCGGTTGCAGACCGAAAGCGTTTCGGAGGTATCAAGTTTGGTGAGATGGAGCGTGACTGC
CTCATAGCTCACGGTGCAGCTGCAAACCTTCACGAGCGTCTCTTTACGCTAAGTGACTCG
TCCGAGATGCACGTTTGCCAGCAATGCATGCATGCAGCAAATGTGATTCAGCGGCCAGTA
GCTGGTGGGCGG---ATTAGAGGTCCTTACTGTCGAGCCTGCGAGACTGCTGACGAGATT
GTCAAAGTTAATGTACCGTACGGGGCCAAGCTGTTG
>B1_brevistipulata_hidakana
GATGAGGGAAAGAATTTTGCTGTGGTTTCTTTGAGACAGGTTCGTTCTCCATCTCTTGGA
GACAAGTTCTCGAGTATGCATGGACAAAAGGGTGTCCTAGGCTTTTTGGATTCCCAAGAG
AATTTCCCTTTCACAATGCAGGGAATTGTTCCTGATATTGTTATAAATCCTCATGCATTT
CCTTCGCGACAGACTCCTGGTCAACTCCTTGAGGCTGCCTTAGGGAAGGGGATTGCTGCT
GGTGGGTCAGAAAGACATGCCACCCCTTTCTCCACTCCCAGCGTTGATAGCATCACAAAC
CAGCTGCACAGGGCTGGATTTTCAAGATGGGGAAGTGAGAGAGTCTACAGTGGTCTAAAT
GGTGAAATGGTTCACTCTCTCATATTTATGGGACCAACATTCTACCAGAGGCTGATACAC
ATGGCTGAAGACAAGGTAAAATTCCGCAACACGGGGCCGGTGCACCCACTCACCAGACAG
CCGGTTGCAGACCGAAAGCGTTTCGGAGGTATCAAGTTTGGTGAGATGGAGCGTGACTGC
CTCATAGCTCACGGTGCAGCTGCAAACCTTCACGAGCGTCTCTTTACGCTAAGTGACTCG
TCGGAGATGCACGTTTGCCAGCAATGCATGCATGCAGCTAATGTGATTCAGCGGCCAGTA
GCTGGTGGGCGG---ATTAGAGGTCCTTACTGTCGAGCCTGCGAGACTGCTGACGAGATT
GTCAGAGTTAATGTACCGTACGGGGCCAAGCTGTTG
>B2_brevistipulata_hidakana
GATGAGGGAAAGAATTTTGCTGTGGTTTCTTTGAGACAGGTTCGTTCTCCATCTCTTGGA
GACAAGTTCTCGAGTATGCATGGACAAAAGGGTGTCCTAGGCTTTTTGGATTCCCAAGAG
AATTTCCCTTTCACAATGCAGGGAATTGTTCCTGATATTGTTATAAATCCTCATGCATTT
CCTTCGCGACAGACTCCTGGTCAACTCCTTGAGGCTGCCTTAGGGAAGGGGATTGCTGCT
GGTGGGTCAGAAAGACATGCCACCCCTTTCTCCACTCCCAGCGTTGATAGCATCACAAAC
CAGCTGCACAGGGCTGGATTTTCAAGATGGGGAAGTGAGAGAGTCTACAGTGGTCTAAAT
GGTGAAATGGTTCACTCTCTCATATTTATGGGACCAACATTCTACCAGAGGCTGATACAC
ATGGCTGAAGACAAGGTAAAATTCCGCAACACAGGGCCGGTGCACCCACTCACCAGACAG
CCGGTTGCAGACCGAAAGCGTTTCGGAGGTATCAAGTTTGGTGAGATGGAGCGTGACTGC
CTCATAGCTCACGGTGCAGCTGCAAACCTTCACGAGCGTCTCTTTACGCTAAGTGACTCG
TCGGAGATGCACGTTTGCCAGCAATGCATGCATGCAGCTAATGTGATTCAGCGGCCAGTA
GCTGGTGGGCGG---ATTAGAGGTCCTTACTGTCGAGCCTGCGAGACTGCTGACGAGATT
GTCAAAGTTAATGTACCGTACGGGGCCAAGCTGTTG
>B1_nuttallii
GATGAGGGAAAGAATTTTGCTGTGGTTTCTTTGAGACAGGTTCGTTCTCCATCTCTTGGA
GACAAGTTCTCGAGTATGCATGGACAAAAGGGTGTCCTAGGCTTTTTGGATTCCCAAGAG
AATTTCCCTTTCACAATTCAGGGAATTGTTCCTGATATTGTTATAAATCCTCATGCATTT
CCTTCGCGAAAGACTCCTGGTCAACTCCTTGAGGCTGCCTTAGGGAAGGGGATTGCTGCT
GGTGGGTCAGAAAGACATGCCACCCCTTTCTCCACCCCCAGCGTTGATAGCATCACAAAC
CAGCTGCACAGGGCTGGATTTTCAAGATGGGGAAGTGAGAGAGTCTACAATGGTCGAACT
GGTGAAATGGTTCGCTCTCTCATATTTATGGGACCAACATTCTACCAGAGGCTGATACAC
ATGGCTGAAGACAAGGTAAAATTCCGCAACACAGGGCCGGTGCACCCACTCACCAGACAG
CCGGTTGCAGACCGAAAGCGTTTCGGAGGTATCAAGTTTGGTGAGATGGAGCGTGACTGC
CTCATAGCTCACGGTGCAGCTGCAAACCTTCACGAGCGTCTCTTTACGCTAAGTGACTCG
TCCGAGATGCACGTTTGCCAGCAATGCATGCATGCATCTAATGTGATTCAGCGGCCAGTA
GCTGGTGGGCGG---ATTAGAGGTCCTTACTGTCGAGCCTGCGAGACTGCTGACGAGATT
GTCAAAGTTAATGTACCGTACGGGGCCAAGCTGTTG
>B2_nuttallii
GATGAGGGAAAGAATTTTGCTGTGGTTTCTTTGAGACAGGTTCGTTCTCCATCTCTTGGA
GACAAGTTCTCGAGTATGCATGGACAAAAGGGTGTCCTAGGCTTTTTGGATTCCCAAGAG
AATTTCCCTTTCACAATTCAGGGAATTGTTCCTGATATTGTTATAAATCCTCATGCATTT
CCTTCGCGAAAGACTCCTGGTCAACTCCTTGAGGCTGCCTTAGGGAAGGGGATTGCTGCT
GGTGGGTCAGAAAGACATGCCACCCCTTTCTCCACCCCCAGCGTTGATAGCATCACAAAC
CAGCTGCACAGGGCTGGATTTTCAAGATGGGGAAGTGAGAGAGTCTACAATGGTCGAACT
GGTGAAATGGTTCGCTCTCTCATATTTATGGGACCAACATTCTACCAGAGGCTGATACAC
ATGGCTGAAGACAAGGTAAAATTCCGCAACACAGGGCCGGTGCACCCACTCACCAGACAG
CCGGTTGCAGACCGAAAGCGTTTCGGAGGTATCAAGTTTGGTGAGATGGAGCGTGACTGC
CTCATAGCTCACGGTGCAGCTGCAAACCTTCACGAGCGTCTCTTTACGCTAAGTGACTCG
TCCGAGATGCACGTTTGCCAGCAATGCATGCATGCATCTAATGTGATTCAGCGGCCAGTA
CCTGGTGGGCGG---ATTAGAGGTCCTTACTGTCGAGCCTGCGAGACTGCTGACGAGATT
GTCAAAGTTAATGTACCGTACGGGGCCAAGCTGTTG
>B_pubescens
GATGAGGGAAAGAATTTTGCTGTGGTTTCTTTGAGACAGGTTCGTTCTCCATCTCTTGGA
GACAAGTTCTCGAGTATGCATGGACAAAAGGGTGTCCTAGGCTTTTTGGATTCCCAAGAG
AATTTCCCTTTCACAATTCAGGGAATTGTTCCTGATATTGTTATAAATCCTCATGCATTT
CCTTCGCGACAGACTCCTGGTCAACTCCTTGAGGCTGCCTTAGGGAAGGGGATTGCTGCT
GGTGGGTCAGAAAGACATGCCAGCCCTTTCTCCACTCCCAGCGTTGATAGCATCACAAAC
CAGCTGCACAGGGCTGGATTTTCAAGATGGGGAAGTGAGAGAGTCTACAATGGTCAAACT
GGTGAAATGGTTCGCTCTCTCATATTTATGGGACCAACATTCTACCAGAGGCTGATACAC
ATGGCTGAAGACAAGGTAAAATTCCGCAACACAGGGCCGGTGCACCCACTCACCAGACAG
CCGGTTGCAGACCGAAAGCGTTTCGGAGGTATCAAGTTTGGTGAGATGGAGCGTGACTGC
CTCATAGCTCACGGTGCAGCTGCAAACCTTCACGAGCGTCTCTTTACTCTAAGTGACTCG
TCCGAGATGCACGTTTGCCAGCAATGCATGCATGCGGCTAATGTGATTCAGCGGCCAGTA
GCTGGAGGGCGG---ATTAGAGGTCCTTACTGTCGAGCCTGCGAGACTGCTGACGAGATT
GTCAAAGTTAATGTACCGTACGGGGCCAAGCTGCTG
