# Supplementary material for: Evolution of plant RNA polymerase IV/V genes: evidence of subneofunctionalization of duplicated NRPD2/NRPE2-like paralogs in Viola (Violaceae)
Source: BMC Evol Biol. 2010 Feb 16;10:45. doi: 10.1186/1471-2148-10-45 (PMC2834690; doi:10.1186/1471-2148-10-45)
Supplement: Additional file 4 — PAML positive selection matrix. This file represents the 54 basepair alignment of NRPD2/E2 exon sequences for 44 Violaceae taxa. [file 1471-2148-10-45-S4.TXT]

>Rinorea_ilicifolia
TTAATGAGATATGCCACCCCTTTCTCCACTCTCAGTGTTGAGACCATCACAGAC
>Hybanthus_enneaspermus
TTaATGAAACATGCCACCCCATTCTCCACGCTCAGCATTGAGACCATCACAGAC
>Anchietea_parvifolia
TTCATGAGACACGCCACTCCTTTCTCCACTCTCAGTGTTGAGACTATCACAGAC
>Corynostylis_arborea
TTAATGAGACATGCCACCCCTTTCTCCACTCTCAGCGTTGAGACTATCACAGAC
>Cubelium_concolor
TTAATGAGACATGCCACTCCTTTCTCCACTCTCTGTGTTGAAACTATCACAGAC
>A_ALLEXIS_BATANGAE
TTAATGAGACATGCCACCCCTTTCTCCACTCCCAGTGTTGAGACCATCACAGAG
>A_congesta
TTGATGAGACATGCCACCCCTTTCTCCACTCCCAGTGTCGAGACCATCACTGAG
>A1_hirta
TCAATGAGATATGCCACCCCTTTCTCCACTCCCAGTGTTGAGACCATCACAGAG
>A1_mirabilis
TCAATGAGATATGCCACCCCTTTCTCCACTCCTAGTGTTGAGACCATCACAGAG
>A1_verecunda
TCAATGAGATATGCCACCCCTTTCTCCACTCCCAGTGTTGAGGCCATCACAGAG
>A2_dirimliensis
TCAATGAGATATGCCACCCCTTTCTCCATCCCTACTGTTGAGACCATCACAGAG
>A3_DIRIMLIENSIS
TCAATGAGATATGCCACCCCTTTCTCCACCCCTACTGTTGAGACCATCACAGAG
>A1_BICOLOR
CCAATGAGATATGCTACCCCTCTCTCCACTCCTACTGTTGAAACCATCACAGAG
>A5_BICOLOR
TCGATGAAATATGCCACCCGT--CTCCACTCCCAGTGTTGAGACCATCACAGAC
>A6_BICOLOR
TCAATGAAATATGCCACCCCTTYCTCCACTCCTAGTGTTGAGACCATCACAGAA
>A4_CALCARATA
TCAATGAAATATGCCACCCCTTTCTCCTCTCCCAGTGTTGAGACCACCACAGAG
>A2_bicolor
TCAATGCGATATGCCACCCCTTTCTCCACTCCTACTGTTGAAACCATCACAGAG
>A1_calcarata
TCAATGAGATATGCCACCCCTTTCTCCACTCCCACTGTTGAAACCATCACAGAG
>A2_calcarata
TCAATGACATATGCCACCCCTTTCTCCACTCCTACTGTTGAAACCATCACAGAG
>A3_calcarata
TCAATGAGATATGCCACCCCTTTCTCCACTCCTACTGTTGAAACCATCACAGAG
>A1_MACULATA
TCAATGAGATATGCGACCCCTTTCTCCACTCCCAGTGTTGAGACCATCACAGAG
>A3_BANKSII
TCA----GATATGCCACCCCTTTCTCCACTCCCAGTGTTGAGACCATCACAGAG
>A_biflora
TCAATGAAATATGCCACCCCTTTCTCCACTCCCAGTGTTGAGACCATCACAGAG
>A2_selkirkii
TCAATGAAATATGCCACCCCTTTCTCCACTCCCAGTGTTGAGACCATCACTGAG
>A4_dirimliensis
TCAATGAAATATGCAACCCCTTTCTCCACCCCCAGTGTTGAGACCATCACAGAG
>A3_bicolor
TCAATGAAATATGCCACCCCTTTCTCCACTCCCAGTGTTGAGACAATCACAGAC
>A4_bicolor
TCAATGAAATATGCCACCCCTTTCTCCACTCCCAGTGTTGAGACCATCACAGAC
>A5_calcarata
TCAATGAAATATGCCACCCCTTTCTCCACTCCCAGTGTCGAGACCATCACAGAC
>A6_calcarata
GCAATGAAATATGCCACCCCTTTCTCCACTCCCAGTGTCGAGACCATCACAGAC
>B_Allexis_batangae
TTAATGAGGCATGCCACCCCTTTCTCTACTCTCAGTGTCGAGACCATCACAGAC
>B_congesta
TTGGAAAGACATGCCACCCCTTTctccACTCCGAGTGTTGATAGCATCACAAGT
>B2_BANKSII
TCAGAAAGACATGCCACCCCTTTCTCCACTCCCAGCGTTGATAGCATCACAAAC
>B3_BANKSII
TCAGAAAGACATGCCACTCCTTTCTCCACTCCCAGTGTTGATAGCATCACAAAC
>B1_maculata
TCAGAAAGACACGCCACCCCTTTCTCCACTCCCAGCGTTGATAGCATCACAAAC
>B4_maculata
TCAGAAAGGCATGCCACCCCTTTCTCCACTCCCAGCGTTGATAGCATCACAAAC
>B4_banksii
TCAGAAAGGCATGCCACCCCCTTCTCCACTCCCAGCGTTGATAGCATCACAAAC
>B_biflora
TCAGAAAGAAATGCCACCCCTTTCTCCACTCCCAGCGTTGATAGCATCACAAAC
>B1_nuttallii
TCAGAAAGACATGCCACCCCTTTCTCCACCCCCAGCGTTGATAGCATCACAAAC
>B_pubescens
TCAGAAAGACATGCCAGCCCTTTCTCCACTCCCAGCGTTGATAGCATCACAAAC
>B_spathulata
---------CATGCCGCCCCTTTCTCCACTCCCAGCGTTGATAGCATCACAAAC
>B_ULIGINOSA
TCAGAAAGACATGCCACCCCTTTCTCCACTCTCTGCGTTGATAGCATCACAAAC
>B_VERECUNDA
TCAGAAAGACATGCCACCCCTTTCTCCACTCCCAGCGTTGATAACATCACAAAC
>B_SELKIRKII
TCAGAAAGACATGCCACCCTTTTCTCCACTCCCAGCGTCGATAACATCACAAAC
>B_EPIPSILA
TCAAAAAGACATGCCACCCCTG-CTCCACTCCCAGCGTTGATAGCATCACAAAC
